# Supplementary material for: Identification and Pharmacological Inactivation of the MYCN Gene Network as a Therapeutic Strategy for Neuroblastic Tumor Cells
Source: J Biol Chem. 2014 Dec 4;290(4):2198–212. doi: 10.1074/jbc.M114.624056 (PMC4303671; doi:10.1074/jbc.M114.624056)
Supplement: Supplemental Data [file supp_M114.624056_jbc.M114.624056-1.xls]

## Sheet: Sheet1
Barcode ID	Human Gene Symbols	Log FC	FC	P.Value	Human Refseq RNA Accessions	Human Clusters	Human GO Biological Process	Human GO Cellular Component	Human GO Molecular Function	Human Gene Ontology IDs	Human Gene Descriptions
OBS_BC_235558	SRRM1	2.33833	217.938	1.48132e-07	NM_005839	Hs.18192	mRNA processing| RNA splicing	nucleus| spliceosome| nuclear matrix| nuclear speck	DNA binding| protein binding| RNA splicing factor activity, transesterification mechanism	GO:0006397, GO:0008380, GO:0016363, GO:0016607, GO:0005634, GO:0005681, GO:0003677, GO:0005515, GO:0031202	serine/arginine repetitive matrix 1
OBS_BC_255648	MYB	1.60333	40.1175	7.66579e-06	NM_005375	Hs.654446	regulation of transcription, DNA-dependent| regulation of transcription	nucleus| nuclear matrix	DNA binding| protein binding| transcription activator activity| transcription regulator activity	GO:0006355, GO:0045449, GO:0005634, GO:0016363, GO:0016563, GO:0030528, GO:0003677, GO:0005515	v-myb myeloblastosis viral oncogene homolog (avian)
OBS_BC_235757	PNRC1	1.10833	12.8332	2.12064e-05	NM_006813	Hs.75969	transcription| regulation of transcription, DNA-dependent	nucleus	protein binding	GO:0006350, GO:0006355, GO:0005634, GO:0005515	proline-rich nuclear receptor coactivator 1
OBS_BC_231418	EPHA1	0.728333	5.34975	0.000221635	NM_005232	Hs.89839	protein amino acid phosphorylation| signal transduction| transmembrane receptor protein tyrosine kinase signaling pathway	integral to plasma membrane| membrane	nucleotide binding| receptor activity| ephrin receptor activity| ATP binding| transferase activity	GO:0006468, GO:0007165, GO:0007169, GO:0016020, GO:0005887, GO:0016740, GO:0000166, GO:0004872, GO:0005003, GO:0005524	EPH receptor A1
OBS_BC_239503	CSRP2BP	1.50167	31.7444	0.000450541	NM_020536, NM_177926	Hs.488051	metabolic process	nucleus| cytoplasm	N-acetyltransferase activity| LIM domain binding	GO:0008152, GO:0005634, GO:0005737, GO:0008080, GO:0030274	CSRP2 binding protein
OBS_BC_234217	MMP27	0.608333	4.0582	0.000507437	NM_022122	Hs.534479	proteolysis| metabolic process| collagen catabolic process	extracellular region| proteinaceous extracellular matrix	metalloendopeptidase activity| calcium ion binding| zinc ion binding	GO:0006508, GO:0008152, GO:0030574, GO:0005576, GO:0005578, GO:0004222, GO:0005509, GO:0008270	matrix metallopeptidase 27
OBS_BC_230855	CLDN4	0.743333	5.53775	0.000581269	NM_001305	Hs.647036, Hs.699253, Hs.710735	pathogenesis| calcium-independent cell-cell adhesion	plasma membrane| integral to plasma membrane| tight junction| cell junction	transmembrane receptor activity| structural molecule activity| identical protein binding	GO:0009405, GO:0016338, GO:0030054, GO:0005886, GO:0005887, GO:0005923, GO:0004888, GO:0005198, GO:0042802	claudin 4
OBS_BC_200818	IL3	0.591667	3.90541	0.00116046	NM_000588	Hs.694	regulation of cell growth| immune response| cell-cell signaling| nervous system development| positive regulation of cell proliferation| response to hormone stimulus| cytokine and chemokine mediated signaling pathway| hemopoiesis| negative regulation of apoptosis| positive regulation of survival gene product activity| positive regulation of JNK cascade| positive regulation of peptidyl-tyrosine pho…	extracellular region| extracellular space	cytokine activity| interleukin-3 receptor binding	GO:0006955, GO:0007267, GO:0007399, GO:0008284, GO:0009725, GO:0019221, GO:0030097, GO:0043066, GO:0045885, GO:0046330, GO:0050731, GO:0001558, GO:0005576, GO:0005615, GO:0005125, GO:0005135	interleukin 3 (colony-stimulating factor, multiple)
OBS_BC_225064	PREB	0.506667	3.21119	0.0012202	NM_013388	Hs.279784	transcription| regulation of transcription, DNA-dependent| protein transport| vesicle-mediated transport	nucleus| endoplasmic reticulum| endoplasmic reticulum membrane| membrane| integral to membrane	DNA binding	GO:0006350, GO:0006355, GO:0015031, GO:0016192, GO:0005634, GO:0005783, GO:0005789, GO:0016020, GO:0016021, GO:0003677	prolactin regulatory element binding
OBS_BC_218631	PILRB	0.641667	4.38194	0.001284	NM_013440, NM_175047, NM_178238	Hs.632314	transmembrane receptor protein tyrosine kinase activation (dimerization)	integral to plasma membrane| membrane	receptor activity| protein binding	GO:0007171, GO:0016020, GO:0005887, GO:0004872, GO:0005515	paired immunoglobin-like type 2 receptor beta
OBS_BC_220088	ZNFX1	0.633333	4.29866	0.00157949	NM_021035	Hs.371794	regulation of transcription, DNA-dependent| translation| seryl-tRNA aminoacylation	nucleus| cytoplasm	nucleotide binding| transcription factor activity| serine-tRNA ligase activity| ATP binding| zinc ion binding| metal ion binding	GO:0006355, GO:0006412, GO:0006434, GO:0005634, GO:0005737, GO:0008270, GO:0046872, GO:0000166, GO:0003700, GO:0004828, GO:0005524	zinc finger, NFX1-type containing 1
OBS_BC_234058	BIRC6	0.936667	8.64304	0.00161667	NM_016252	Hs.150107	ubiquitin cycle| apoptosis| anti-apoptosis| positive regulation of cell proliferation| regulation of protein metabolic process	cellular_component| intracellular| membrane fraction	ubiquitin-protein ligase activity| cysteine protease inhibitor activity| ligase activity	GO:0006512, GO:0006915, GO:0006916, GO:0008284, GO:0051246, GO:0005575, GO:0005622, GO:0005624, GO:0004842, GO:0004869, GO:0016874	baculoviral IAP repeat-containing 6 (apollon)
OBS_BC_230755	POLR2H	1.285	19.2752	0.0016332	NM_006232	Hs.432574	transcription	nucleus	DNA-directed RNA polymerase activity| protein binding| zinc ion binding	GO:0006350, GO:0005634, GO:0008270, GO:0003899, GO:0005515	polymerase (RNA) II (DNA directed) polypeptide H
OBS_BC_227177	RNF130	0.636667	4.33178	0.00178365	NM_018434	Hs.484363	apoptosis	membrane| integral to membrane	molecular_function| protein binding| zinc ion binding| metal ion binding	GO:0006915, GO:0016020, GO:0016021, GO:0046872, GO:0008270, GO:0003674, GO:0005515	ring finger protein 130
OBS_BC_251808	GAL3ST3	0.59	3.89045	0.00217456	NM_033036	Hs.208343	monosaccharide metabolic process| sulfur metabolic process| biosynthetic process| oligosaccharide metabolic process| proteoglycan biosynthetic process| poly-N-acetyllactosamine metabolic process	Golgi apparatus| membrane| integral to membrane	magnesium ion binding| galactosylceramide sulfotransferase activity| transferase activity| carbohydrate binding| 3'-phosphoadenosine 5'-phosphosulfate binding| proteoglycan sulfotransferase activity	GO:0005996, GO:0006790, GO:0009058, GO:0009311, GO:0030166, GO:0030309, GO:0005794, GO:0016020, GO:0016021, GO:0016740, GO:0030246, GO:0000287, GO:0001733, GO:0050656, GO:0050698	galactose-3-O-sulfotransferase 3
OBS_BC_235478	AK3	0.45	2.81838	0.0022924	NM_016282	Hs.493362	nucleobase, nucleoside, nucleotide and nucleic acid metabolic process	mitochondrion| mitochondrial matrix	nucleotide binding| adenylate kinase activity| ATP binding| GTP binding| transferase activity| nucleobase, nucleoside, nucleotide kinase activity| nucleoside triphosphate adenylate kinase activity	GO:0006139, GO:0005739, GO:0005759, GO:0016740, GO:0019205, GO:0046899, GO:0000166, GO:0004017, GO:0005524, GO:0005525	adenylate kinase 3
OBS_BC_232046	MRPS30	0.59	3.89045	0.00231471	NM_016640	Hs.591747	translation| apoptosis	mitochondrion| ribosome	structural constituent of ribosome	GO:0006412, GO:0006915, GO:0005739, GO:0005840, GO:0003735	mitochondrial ribosomal protein S30
OBS_BC_237715	MCM6	0.498333	3.15017	0.00250286	NM_005915	Hs.444118	DNA replication| DNA unwinding during replication| DNA replication initiation| transcription| regulation of transcription, DNA-dependent| cell cycle	nucleus	nucleotide binding| DNA binding| DNA helicase activity| single-stranded DNA binding| ATP binding| DNA-dependent ATPase activity| identical protein binding	GO:0006260, GO:0006268, GO:0006270, GO:0006350, GO:0006355, GO:0007049, GO:0005634, GO:0000166, GO:0003677, GO:0003678, GO:0003697, GO:0005524, GO:0008094, GO:0042802	minichromosome maintenance complex component 6
OBS_BC_241708	SIAH2	0.463333	2.90625	0.00259722	NM_005067	Hs.477959, Hs.692394	ubiquitin-dependent protein catabolic process| ubiquitin cycle| apoptosis| cell cycle| small GTPase mediated signal transduction| multicellular organismal development	nucleus| cytoplasm	transcription corepressor activity| protein binding| zinc ion binding| ligase activity| metal ion binding	GO:0006511, GO:0006512, GO:0006915, GO:0007049, GO:0007264, GO:0007275, GO:0005634, GO:0005737, GO:0003714, GO:0005515, GO:0008270, GO:0016874, GO:0046872	seven in absentia homolog 2 (Drosophila)
OBS_BC_255890	PTTG1	0.481667	3.03156	0.00263971	NM_004219, NR_002734	Hs.350966, Hs.647156	DNA metabolic process| DNA repair| transcription from RNA polymerase II promoter| cell cycle| chromosome segregation| mitosis| spermatogenesis| chromosome organization and biogenesis| cell division| DNA metabolic process| chromosome organization and biogenesis	cellular_component| nucleus| cytoplasm| nucleus| cytoplasm	molecular_function| transcription factor activity| cysteine protease inhibitor activity| protein binding	GO:0006259, GO:0006281, GO:0006366, GO:0007049, GO:0007059, GO:0007067, GO:0007283, GO:0051276, GO:0051301, GO:0005575, GO:0005634, GO:0005737, GO:0003674, GO:0003700, GO:0004869, GO:0005515, GO:0006259, GO:0051276, GO:0005634, GO:0005737	pituitary tumor-transforming 1| pituitary tumor-transforming 3
OBS_BC_200958	ATR	0.476667	2.99686	0.00270817	NM_001184, XM_001719087	Hs.271791	DNA damage checkpoint| DNA repair| cell cycle| multicellular organismal development| negative regulation of DNA replication	nucleus| chromosome	DNA binding| protein serine/threonine kinase activity| protein binding| transferase activity| manganese ion binding| MutLalpha complex binding| MutSalpha complex binding| binding| phosphotransferase activity, alcohol group as acceptor	GO:0006281, GO:0007049, GO:0007275, GO:0008156, GO:0000077, GO:0005634, GO:0005694, GO:0003677, GO:0004674, GO:0005515, GO:0016740, GO:0030145, GO:0032405, GO:0032407, GO:0005488, GO:0016773	ataxia telangiectasia and Rad3 related| similar to ataxia telangiectasia and Rad3 related protein
OBS_BC_213331	AHCYL1	1.01667	10.3912	0.00277008	-	Hs.705418	one-carbon compound metabolic process| metabolic process	endoplasmic reticulum	adenosylhomocysteinase activity| binding| hydrolase activity	GO:0006730, GO:0008152, GO:0005783, GO:0016787, GO:0004013, GO:0005488	S-adenosylhomocysteine hydrolase-like 1
OBS_BC_219884	NELL2	0.47	2.95121	0.00278088	NM_006159	Hs.505326	cell adhesion	extracellular region	structural molecule activity| calcium ion binding| protein binding	GO:0007155, GO:0005576, GO:0005198, GO:0005509, GO:0005515	NEL-like 2 (chicken)
OBS_BC_218476	COG3	0.438333	2.74368	0.00284372	NM_031431	Hs.507948	protein amino acid glycosylation| intracellular protein transport| ER to Golgi vesicle-mediated transport| retrograde vesicle-mediated transport, Golgi to ER| intra-Golgi vesicle-mediated transport| protein localization in organelle| protein stabilization	Golgi apparatus| cis-Golgi network| membrane| Golgi transport complex	protein transporter activity	GO:0006486, GO:0006886, GO:0006888, GO:0006890, GO:0006891, GO:0033365, GO:0050821, GO:0005794, GO:0005801, GO:0016020, GO:0017119, GO:0008565	component of oligomeric golgi complex 3
OBS_BC_215970	EIF2S1	0.48	3.01995	0.00315291	NM_004094	Hs.151777	regulation of translation| regulation of translational initiation in response to stress	nucleus| cytoplasm| polysome| eukaryotic translation initiation factor 2 complex| eukaryotic translation initiation factor 2B complex	RNA binding| translation initiation factor activity| protein binding	GO:0006417, GO:0043558, GO:0005634, GO:0005737, GO:0005844, GO:0005850, GO:0005851, GO:0003723, GO:0003743, GO:0005515	eukaryotic translation initiation factor 2, subunit 1 alpha, 35kDa
OBS_BC_230985	CABLES1	0.428333	2.68123	0.00321636	NM_001100619, NM_138375	Hs.11108	regulation of cell division| regulation of cell cycle	nucleus| cytoplasm| cytosol	protein binding| cyclin-dependent protein kinase regulator activity	GO:0051302, GO:0051726, GO:0005634, GO:0005737, GO:0005829, GO:0016538, GO:0005515	Cdk5 and Abl enzyme substrate 1
OBS_BC_248720	OXGR1	0.863333	7.30018	0.00321643	NM_080818	Hs.352218	signal transduction| G-protein coupled receptor protein signaling pathway	plasma membrane| integral to membrane	rhodopsin-like receptor activity| receptor activity| C-X-C chemokine receptor activity| purinergic nucleotide receptor activity, G-protein coupled	GO:0007165, GO:0007186, GO:0016021, GO:0005886, GO:0001584, GO:0004872, GO:0016494, GO:0045028	oxoglutarate (alpha-ketoglutarate) receptor 1
OBS_BC_207121	DPYSL2	0.495	3.12608	0.0032492	NM_001386	Hs.173381	nucleobase, nucleoside, nucleotide and nucleic acid metabolic process| signal transduction| multicellular organismal development| nervous system development| cell differentiation	cytoplasm| mitochondrion| axon| dendrite| cell soma	dihydropyrimidinase activity| protein binding| hydrolase activity, acting on carbon-nitrogen (but not peptide) bonds	GO:0006139, GO:0007165, GO:0007275, GO:0007399, GO:0030154, GO:0030424, GO:0030425, GO:0043025, GO:0005737, GO:0005739, GO:0004157, GO:0005515, GO:0016810	dihydropyrimidinase-like 2
OBS_BC_257125	GNPDA2	0.643333	4.39879	0.00328627	NM_138335	Hs.21398	carbohydrate metabolic process| N-acetylglucosamine metabolic process	-	glucosamine-6-phosphate deaminase activity| isomerase activity	GO:0005975, GO:0006044, GO:0016853, GO:0004342	glucosamine-6-phosphate deaminase 2
OBS_BC_233864	ILF3	0.556667	3.60302	0.00350905	NM_004516, NM_012218, NM_153464	Hs.465885	M phase| transcription| negative regulation of transcription, DNA-dependent| positive regulation of transcription, DNA-dependent	intracellular| nucleus	DNA binding| double-stranded RNA binding| protein binding| transcription activator activity| transcription repressor activity	GO:0000279, GO:0006350, GO:0045892, GO:0045893, GO:0005622, GO:0005634, GO:0016563, GO:0016564, GO:0003677, GO:0003725, GO:0005515	interleukin enhancer binding factor 3, 90kDa
OBS_BC_208287	PMM1	0.415	2.60016	0.00352031	NM_002676	Hs.75835	metabolic process| mannose biosynthetic process	cytoplasm	phosphomannomutase activity| isomerase activity	GO:0008152, GO:0019307, GO:0005737, GO:0004615, GO:0016853	phosphomannomutase 1
OBS_BC_208586	FANCI	0.638333	4.34844	0.00359015	NM_001113378, NM_018193	Hs.513126	DNA repair| cell cycle	nucleus| chromosome	protein binding	GO:0006281, GO:0007049, GO:0005634, GO:0005694, GO:0005515	Fanconi anemia, complementation group I
OBS_BC_206377	CREG1	0.438333	2.74368	0.00367211	NM_003851	Hs.5710	regulation of cell growth| regulation of transcription from RNA polymerase II promoter| multicellular organismal development| cell proliferation	extracellular region	RNA polymerase II transcription factor activity| transcription corepressor activity	GO:0001558, GO:0006357, GO:0007275, GO:0008283, GO:0005576, GO:0003702, GO:0003714	cellular repressor of E1A-stimulated genes 1
OBS_BC_220189	GBE1	0.418333	2.62019	0.00369207	NM_000158	Hs.436062	carbohydrate metabolic process| glycogen biosynthetic process| generation of precursor metabolites and energy	-	1,4-alpha-glucan branching enzyme activity| hydrolase activity, hydrolyzing O-glycosyl compounds| transferase activity, transferring glycosyl groups| cation binding	GO:0005975, GO:0005978, GO:0006091, GO:0016757, GO:0043169, GO:0003844, GO:0004553	glucan (1,4-alpha-), branching enzyme 1 (glycogen branching enzyme, Andersen disease, glycogen storage disease type IV)
OBS_BC_202115	SP140	0.456667	2.86198	0.00378661	NM_007237	Hs.632549	defense response	nucleus| nuclear envelope| nucleoplasm| cytoplasm	DNA binding| transcription factor activity| protein binding| zinc ion binding| metal ion binding	GO:0006952, GO:0005634, GO:0005635, GO:0005654, GO:0005737, GO:0008270, GO:0046872, GO:0003677, GO:0003700, GO:0005515	SP140 nuclear body protein
OBS_BC_254568	SLC35F3	0.538333	3.45409	0.00416835	NM_173508	Hs.158748	transport	membrane| integral to membrane	-	GO:0006810, GO:0016020, GO:0016021	solute carrier family 35, member F3
OBS_BC_220018	MFGE8	0.65	4.46684	0.00417668	NM_001114614, NM_005928	Hs.3745	cell adhesion| single fertilization	lipid particle| membrane	protein binding	GO:0007155, GO:0007338, GO:0016020, GO:0005811, GO:0005515	milk fat globule-EGF factor 8 protein
OBS_BC_240079	TMED9	0.476667	2.99686	0.00418104	NM_017510	Hs.279929	transport	endoplasmic reticulum| endoplasmic reticulum membrane| ER-Golgi intermediate compartment| membrane| integral to membrane	-	GO:0006810, GO:0016020, GO:0016021, GO:0005783, GO:0005789, GO:0005793	transmembrane emp24 protein transport domain containing 9
OBS_BC_230997	PKIB	0.591667	3.90541	0.00424195	NM_032471, NM_181794, NM_181795	Hs.486354	negative regulation of protein kinase activity	-	cAMP-dependent protein kinase inhibitor activity| kinase activity	GO:0006469, GO:0016301, GO:0004862	protein kinase (cAMP-dependent, catalytic) inhibitor beta
OBS_BC_249882	HRSP12	0.518333	3.29863	0.00427505	NM_005836	Hs.18426	regulation of translational termination	nucleus| cytoplasm	endonuclease activity| hydrolase activity	GO:0006449, GO:0005634, GO:0005737, GO:0016787, GO:0004519	heat-responsive protein 12
OBS_BC_231915	CYFIP2	0.525	3.34965	0.00444303	NM_001037332, NM_001037333, NM_014376	Hs.519702	apoptosis| cell-cell adhesion	cytoplasm| synaptosome| cell junction| synapse| perinuclear region of cytoplasm	protein binding	GO:0006915, GO:0016337, GO:0019717, GO:0030054, GO:0045202, GO:0048471, GO:0005737, GO:0005515	cytoplasmic FMR1 interacting protein 2
OBS_BC_212568	GNG12	0.685	4.84172	0.00462479	NM_018841	Hs.431101, Hs.706861	signal transduction| G-protein coupled receptor protein signaling pathway	heterotrimeric G-protein complex| plasma membrane	signal transducer activity	GO:0007165, GO:0007186, GO:0005834, GO:0005886, GO:0004871	guanine nucleotide binding protein (G protein), gamma 12
OBS_BC_223326	HGSNAT	0.483333	3.04322	0.00473975	NM_152419	Hs.600384	glycosaminoglycan metabolic process	lysosomal membrane| membrane| integral to membrane	acyltransferase activity| heparan-alpha-glucosaminide N-acetyltransferase activity| transferase activity	GO:0030203, GO:0005765, GO:0016020, GO:0016021, GO:0016740, GO:0008415, GO:0015019	heparan-alpha-glucosaminide N-acetyltransferase
OBS_BC_251096	GOT1	0.456667	2.86198	0.00475544	NM_002079	Hs.500756	amino acid metabolic process| aspartate catabolic process| biosynthetic process| cellular response to insulin stimulus| response to glucocorticoid stimulus	cytoplasm	aspartate transaminase activity| pyridoxal phosphate binding	GO:0006520, GO:0006533, GO:0009058, GO:0032869, GO:0051384, GO:0005737, GO:0004069, GO:0030170	glutamic-oxaloacetic transaminase 1, soluble (aspartate aminotransferase 1)
OBS_BC_207950	IAH1	0.403333	2.53124	0.0047802	NM_001039613	Hs.700710	lipid metabolic process| lipid catabolic process	-	hydrolase activity, acting on ester bonds	GO:0006629, GO:0016042, GO:0016788	isoamyl acetate-hydrolyzing esterase 1 homolog (S. cerevisiae)
OBS_BC_217051	TMEM50B	0.513333	3.26087	0.00483679	NM_006134	Hs.433668	biological_process	endoplasmic reticulum| plasma membrane| integral to membrane	molecular_function	GO:0008150, GO:0016021, GO:0005783, GO:0005886, GO:0003674	transmembrane protein 50B
OBS_BC_225273	TOM1L1	0.511667	3.24838	0.00497935	NM_005486	Hs.153504	intracellular protein transport| ubiquitin-dependent protein catabolic process via the multivesicular body pathway	intracellular| lysosome| endosome| Golgi apparatus| cytosol| endosome membrane| membrane	protein binding| ubiquitin binding	GO:0006886, GO:0043162, GO:0010008, GO:0016020, GO:0005622, GO:0005764, GO:0005768, GO:0005794, GO:0005829, GO:0043130, GO:0005515	target of myb1 (chicken)-like 1
OBS_BC_251729	GCS1	0.53	3.38844	0.00506363	NM_006302	Hs.709420	protein amino acid N-linked glycosylation| metabolic process| oligosaccharide metabolic process	membrane fraction| endoplasmic reticulum| endoplasmic reticulum membrane| membrane| integral to membrane	mannosyl-oligosaccharide glucosidase activity| hydrolase activity, acting on glycosyl bonds	GO:0006487, GO:0008152, GO:0009311, GO:0016020, GO:0016021, GO:0005624, GO:0005783, GO:0005789, GO:0004573, GO:0016798	glucosidase I
OBS_BC_206139	CLN8	0.665	4.62381	0.00559094	NM_018941	Hs.127675	age-dependent response to oxidative stress| phospholipid metabolic process| lipid transport| mitochondrial membrane organization and biogenesis| lysosome organization and biogenesis| nervous system development| adult walking behavior| cholesterol metabolic process| associative learning| regulation of cell size| lipid biosynthetic process| spinal cord motor neuron differentiation| social behavior|…	endoplasmic reticulum| endoplasmic reticulum membrane| membrane| integral to membrane| ER-Golgi intermediate compartment membrane	-	GO:0006644, GO:0006869, GO:0007006, GO:0007040, GO:0007399, GO:0007628, GO:0008203, GO:0008306, GO:0008361, GO:0008610, GO:0035176, GO:0043066, GO:0044257, GO:0045494, GO:0045861, GO:0046513, GO:0050884, GO:0050885, GO:0051348, GO:0051935, GO:0060041, GO:0060052, GO:0001306, GO:0021522, GO:0033116, GO:0005783, GO:0005789, GO:0016020, GO:0016021	ceroid-lipofuscinosis, neuronal 8 (epilepsy, progressive with mental retardation)
OBS_BC_245615	PLP2	0.788333	6.14233	0.00565944	NM_002668	Hs.77422	ion transport| chemotaxis| cytokine and chemokine mediated signaling pathway	membrane fraction| endoplasmic reticulum| endoplasmic reticulum membrane| plasma membrane| integral to membrane	protein binding| ion transmembrane transporter activity| chemokine binding	GO:0006811, GO:0006935, GO:0019221, GO:0016021, GO:0005624, GO:0005783, GO:0005789, GO:0005886, GO:0005515, GO:0015075, GO:0019956	proteolipid protein 2 (colonic epithelium-enriched)
OBS_BC_201226	GGPS1	0.561667	3.64474	0.00630709	NM_001037277, NM_001037278, NM_004837	Hs.647791	isoprenoid biosynthetic process	soluble fraction| cytoplasm	dimethylallyltranstransferase activity| farnesyltranstransferase activity| geranyltranstransferase activity| transferase activity	GO:0008299, GO:0005625, GO:0005737, GO:0004161, GO:0004311, GO:0004337, GO:0016740	geranylgeranyl diphosphate synthase 1
OBS_BC_250643	THOC2	0.388333	2.44531	0.00634728	NM_001081550, NM_020449	Hs.592243	mRNA processing| transport| RNA splicing| mRNA transport	nucleus	RNA binding	GO:0006397, GO:0006810, GO:0008380, GO:0051028, GO:0005634, GO:0003723	THO complex 2
OBS_BC_206925	SOCS3	0.463333	2.90625	0.00659637	NM_003955	Hs.527973	regulation of cell growth| regulation of protein amino acid phosphorylation| ubiquitin cycle| anti-apoptosis| intracellular signaling cascade| JAK-STAT cascade| negative regulation of insulin receptor signaling pathway	-	protein kinase inhibitor activity| protein binding	GO:0001558, GO:0001932, GO:0006512, GO:0006916, GO:0007242, GO:0007259, GO:0046627, GO:0004860, GO:0005515	suppressor of cytokine signaling 3
OBS_BC_242495	OR52K2	0.373333	2.36229	0.00666617	NM_001005172	Hs.553568	signal transduction| G-protein coupled receptor protein signaling pathway| sensory perception of smell| response to stimulus	plasma membrane| integral to membrane	receptor activity| olfactory receptor activity	GO:0007165, GO:0007186, GO:0007608, GO:0050896, GO:0005886, GO:0016021, GO:0004872, GO:0004984	olfactory receptor, family 52, subfamily K, member 2
OBS_BC_227867	CENTD1	0.581667	3.81651	0.00674377	NM_015230, NM_139182	Hs.479451	signal transduction| regulation of ARF GTPase activity	intracellular| cytoplasm	phosphatidylinositol-3,4,5-triphosphate binding| ARF GTPase activator activity| zinc ion binding| metal ion binding	GO:0007165, GO:0032312, GO:0005622, GO:0005737, GO:0008060, GO:0008270, GO:0046872, GO:0005547	centaurin, delta 1
OBS_BC_220045	KIF3A	0.438333	2.74368	0.00694362	NM_007054	Hs.43670	organelle organization and biogenesis| microtubule-based movement	microtubule| microtubule associated complex	nucleotide binding| microtubule motor activity| protein binding| ATP binding	GO:0006996, GO:0007018, GO:0005874, GO:0005875, GO:0000166, GO:0003777, GO:0005515, GO:0005524	kinesin family member 3A
OBS_BC_207668	SLC7A7	0.371667	2.35324	0.00716614	NM_001126105, NM_001126106, NM_003982	Hs.513147	protein complex assembly| amino acid metabolic process| transport| amino acid transport	integral to plasma membrane| membrane| integral to membrane	amino acid transmembrane transporter activity	GO:0006461, GO:0006520, GO:0006810, GO:0006865, GO:0016020, GO:0016021, GO:0005887, GO:0015171	solute carrier family 7 (cationic amino acid transporter, y+ system), member 7
OBS_BC_207998	OR2T34	0.445	2.78612	0.00719813	NM_001001821, NM_001005495	Hs.553584, Hs.554481	signal transduction| G-protein coupled receptor protein signaling pathway| sensory perception of smell| response to stimulus| signal transduction| G-protein coupled receptor protein signaling pathway| sensory perception of smell| response to stimulus	plasma membrane| integral to membrane| plasma membrane| integral to membrane	receptor activity| olfactory receptor activity| receptor activity| olfactory receptor activity	GO:0007165, GO:0007186, GO:0007608, GO:0050896, GO:0016021, GO:0005886, GO:0004872, GO:0004984, GO:0050896, GO:0007165, GO:0007186, GO:0007608, GO:0016021, GO:0005886, GO:0004872, GO:0004984	olfactory receptor, family 2, subfamily T, member 34| olfactory receptor, family 2, subfamily T, member 3
OBS_BC_254176	KLRB1	0.391667	2.46415	0.00720424	NM_002258	Hs.169824	cell surface receptor linked signal transduction	plasma membrane| integral to membrane	transmembrane receptor activity| binding| sugar binding	GO:0007166, GO:0016021, GO:0005886, GO:0004888, GO:0005488, GO:0005529	killer cell lectin-like receptor subfamily B, member 1
OBS_BC_257061	CSF1R	1.48667	30.6667	0.00741756	NM_005211	Hs.654394	protein amino acid phosphorylation| signal transduction| transmembrane receptor protein tyrosine kinase signaling pathway| multicellular organismal development| cell proliferation	plasma membrane| integral to plasma membrane	nucleotide binding| receptor activity| macrophage colony stimulating factor receptor activity| ATP binding| transferase activity	GO:0006468, GO:0007165, GO:0007169, GO:0007275, GO:0008283, GO:0005886, GO:0005887, GO:0016740, GO:0000166, GO:0004872, GO:0005011, GO:0005524	colony stimulating factor 1 receptor, formerly McDonough feline sarcoma viral (v-fms) oncogene homolog
OBS_BC_259904	CREBZF	0.381667	2.40806	0.0074459	NM_001039618	Hs.535319, Hs.705539	regulation of transcription, DNA-dependent| response to virus| negative regulation of transcription| negative regulation of gene expression, epigenetic| regulation of transcription factor activity	nucleus	transcription factor activity| specific transcriptional repressor activity| sequence-specific DNA binding| protein dimerization activity	GO:0006355, GO:0009615, GO:0016481, GO:0045814, GO:0051090, GO:0005634, GO:0003700, GO:0046983, GO:0016566, GO:0043565	CREB/ATF bZIP transcription factor
OBS_BC_256158	PUS7L	0.593333	3.92043	0.00771616	NM_001098614, NM_001098615, NM_031292	Hs.445814	tRNA processing| tRNA pseudouridine synthesis	-	RNA binding| pseudouridylate synthase activity| tRNA-pseudouridine synthase activity| isomerase activity	GO:0008033, GO:0031119, GO:0016439, GO:0016853, GO:0003723, GO:0004730	pseudouridylate synthase 7 homolog (S. cerevisiae)-like
OBS_BC_201037	OR52M1	0.566667	3.68695	0.00800707	NM_001004137	Hs.553567	signal transduction| G-protein coupled receptor protein signaling pathway| sensory perception of smell| response to stimulus	plasma membrane| integral to membrane	receptor activity| olfactory receptor activity	GO:0007165, GO:0007186, GO:0007608, GO:0050896, GO:0005886, GO:0016021, GO:0004872, GO:0004984	olfactory receptor, family 52, subfamily M, member 1
OBS_BC_224478	OR52K2	0.363333	2.30852	0.00813328	NM_001005172	Hs.553568	signal transduction| G-protein coupled receptor protein signaling pathway| sensory perception of smell| response to stimulus	plasma membrane| integral to membrane	receptor activity| olfactory receptor activity	GO:0007165, GO:0007186, GO:0007608, GO:0050896, GO:0005886, GO:0016021, GO:0004872, GO:0004984	olfactory receptor, family 52, subfamily K, member 2
OBS_BC_221314	NUP37	0.431667	2.70188	0.00835461	NM_024057	Hs.444276	protein transport| mRNA transport| intracellular protein transport across a membrane	nucleus| nuclear pore	-	GO:0015031, GO:0051028, GO:0065002, GO:0005634, GO:0005643	nucleoporin 37kDa
OBS_BC_239269	IFNW1	0.361667	2.29968	0.00847471	NM_002177	Hs.73010	defense response| cell cycle arrest| response to virus	extracellular region| extracellular space	interferon-alpha/beta receptor binding	GO:0006952, GO:0007050, GO:0009615, GO:0005576, GO:0005615, GO:0005132	interferon, omega 1
OBS_BC_219021	CBR3	0.42	2.63027	0.00855983	NM_001236	Hs.154510	metabolic process	cytoplasm| cytosol	carbonyl reductase (NADPH) activity| binding| oxidoreductase activity	GO:0008152, GO:0005737, GO:0005829, GO:0004090, GO:0005488, GO:0016491	carbonyl reductase 3
OBS_BC_208578	ZNF460	0.441667	2.76482	0.00877121	NM_006635	Hs.99971	transcription| regulation of transcription, DNA-dependent	intracellular| nucleus	DNA binding| zinc ion binding| metal ion binding	GO:0006350, GO:0006355, GO:0005622, GO:0005634, GO:0003677, GO:0008270, GO:0046872	zinc finger protein 460
OBS_BC_223211	CDC42BPA	0.405	2.54097	0.00885861	NM_003607, NM_014826	Hs.35433	protein amino acid phosphorylation| intracellular signaling cascade| actin cytoskeleton reorganization| regulation of small GTPase mediated signal transduction	cytoplasm| intercellular junction| leading edge	nucleotide binding| magnesium ion binding| protein serine/threonine kinase activity| small GTPase regulator activity| ATP binding| zinc ion binding| kinase activity| transferase activity| diacylglycerol binding| identical protein binding	GO:0006468, GO:0007242, GO:0031532, GO:0051056, GO:0031252, GO:0005737, GO:0005911, GO:0042802, GO:0008270, GO:0016301, GO:0016740, GO:0019992, GO:0000166, GO:0000287, GO:0004674, GO:0005083, GO:0005524	CDC42 binding protein kinase alpha (DMPK-like)
OBS_BC_225680	IL19	0.45	2.81838	0.0088877	NM_013371, NM_153758	Hs.661017	oxygen and reactive oxygen species metabolic process| apoptosis| induction of apoptosis| immune response| signal transduction| interleukin-6 biosynthetic process	extracellular region| extracellular space	cytokine activity	GO:0006800, GO:0006915, GO:0006917, GO:0006955, GO:0007165, GO:0042226, GO:0005576, GO:0005615, GO:0005125	interleukin 19
OBS_BC_248173	EXOSC9	0.713333	5.16813	0.00891138	NM_005033	Hs.91728	rRNA processing| immune response	nuclear exosome (RNase complex)| nucleus| nucleolus| cytoplasm	3'-5'-exoribonuclease activity| RNA binding| exonuclease activity| protein binding| hydrolase activity	GO:0006364, GO:0006955, GO:0005634, GO:0005730, GO:0005737, GO:0000176, GO:0003723, GO:0004527, GO:0005515, GO:0016787, GO:0000175	exosome component 9
OBS_BC_235576	FCGR3A	0.988333	9.73494	0.00908817	NM_000569, NM_000570	Hs.372679, Hs.694258	immune response| immune response	extracellular region| plasma membrane| integral to membrane| extracellular region| plasma membrane| anchored to membrane	receptor activity| IgG binding| receptor activity| IgG binding	GO:0006955, GO:0016021, GO:0005576, GO:0005886, GO:0019864, GO:0004872, GO:0006955, GO:0031225, GO:0005576, GO:0005886, GO:0004872, GO:0019864	Fc fragment of IgG, low affinity IIIa, receptor (CD16a)| Fc fragment of IgG, low affinity IIIb, receptor (CD16b)
OBS_BC_216681	BNIP3L	0.356667	2.27335	0.00936009	NM_004331	Hs.131226	induction of apoptosis| negative regulation of survival gene product activity| positive regulation of apoptosis| negative regulation of apoptosis| defense response to virus	nucleus| nuclear envelope| mitochondrion| mitochondrial envelope| endoplasmic reticulum| membrane| integral to membrane	lamin binding| protein homodimerization activity| protein heterodimerization activity	GO:0006917, GO:0008634, GO:0043065, GO:0043066, GO:0051607, GO:0016020, GO:0016021, GO:0005634, GO:0005635, GO:0005739, GO:0005740, GO:0005783, GO:0042803, GO:0005521, GO:0046982	BCL2/adenovirus E1B 19kDa interacting protein 3-like
OBS_BC_255216	ZEB1	0.593333	3.92043	0.00938486	NM_030751	Hs.124503	negative regulation of transcription from RNA polymerase II promoter| transcription| regulation of transcription, DNA-dependent| immune response| cell proliferation	intracellular| nucleus	transcription factor activity| transcription coactivator activity| transcription corepressor activity| zinc ion binding| sequence-specific DNA binding| metal ion binding	GO:0000122, GO:0006350, GO:0006355, GO:0006955, GO:0008283, GO:0005622, GO:0005634, GO:0043565, GO:0046872, GO:0008270, GO:0003700, GO:0003713, GO:0003714	zinc finger E-box binding homeobox 1
OBS_BC_256997	BTAF1	0.368333	2.33525	0.00947879	NM_003972	Hs.500526	negative regulation of transcription	nucleus	nucleotide binding| transcription factor activity| helicase activity| ATP binding| hydrolase activity	GO:0016481, GO:0005634, GO:0016787, GO:0000166, GO:0003700, GO:0004386, GO:0005524	BTAF1 RNA polymerase II, B-TFIID transcription factor-associated, 170kDa (Mot1 homolog, S. cerevisiae)
OBS_BC_242297	SCN11A	0.41	2.5704	0.009479	NM_014139	Hs.591657	ion transport| sodium ion transport| synaptic transmission| response to drug	voltage-gated sodium channel complex| membrane fraction| membrane	voltage-gated ion channel activity| voltage-gated sodium channel activity| sodium ion binding	GO:0006811, GO:0006814, GO:0007268, GO:0042493, GO:0005624, GO:0001518, GO:0016020, GO:0031402, GO:0005244, GO:0005248	sodium channel, voltage-gated, type XI, alpha subunit
OBS_BC_206394	DARC	0.435	2.7227	0.00952495	NM_001122951, NM_002036	Hs.153381	defense response| signal transduction| G-protein coupled receptor protein signaling pathway	plasma membrane| integral to membrane	rhodopsin-like receptor activity| receptor activity| chemokine receptor activity	GO:0006952, GO:0007165, GO:0007186, GO:0016021, GO:0005886, GO:0001584, GO:0004872, GO:0004950	Duffy blood group, chemokine receptor
OBS_BC_219567	PYGO2	0.45	2.81838	0.00964908	NM_138300	Hs.533597	Wnt receptor signaling pathway	nucleus	protein binding| zinc ion binding| metal ion binding	GO:0016055, GO:0005634, GO:0008270, GO:0046872, GO:0005515	pygopus homolog 2 (Drosophila)
OBS_BC_254616	INTS8	0.358333	2.28209	0.00980124	NM_017864	Hs.521693	snRNA processing	nucleus| integrator complex	protein binding	GO:0016180, GO:0032039, GO:0005634, GO:0005515	integrator complex subunit 8
OBS_BC_230551	POPDC3	0.391667	2.46415	0.00980203	NM_022361	Hs.458336	biological_process	membrane| integral to membrane	molecular_function	GO:0008150, GO:0016020, GO:0016021, GO:0003674	popeye domain containing 3
OBS_BC_230574	RNF144A	0.35	2.23872	0.00981505	NM_014746	Hs.699230	ubiquitin cycle	Golgi apparatus| membrane| integral to membrane	protein binding| zinc ion binding| ligase activity| metal ion binding	GO:0006512, GO:0005794, GO:0016020, GO:0016021, GO:0016874, GO:0046872, GO:0005515, GO:0008270	ring finger protein 144A
OBS_BC_240224	RELN	0.361667	2.29968	0.00990332	NM_005045, NM_173054	Hs.655654	cellular morphogenesis during differentiation| neuron migration| cell adhesion| multicellular organismal development| axon guidance| brain development| glial cell differentiation| peptidyl-tyrosine phosphorylation| spinal cord patterning| positive regulation of protein kinase activity| response to pain| positive regulation of small GTPase mediated signal transduction	extracellular region| proteinaceous extracellular matrix| extracellular space| cytoplasm	serine-type endopeptidase activity| calcium ion binding| protein binding| peptidase activity| zinc ion binding	GO:0000904, GO:0001764, GO:0007155, GO:0007275, GO:0007411, GO:0007420, GO:0010001, GO:0018108, GO:0021511, GO:0045860, GO:0048265, GO:0051057, GO:0005576, GO:0005578, GO:0005615, GO:0005737, GO:0004252, GO:0005509, GO:0005515, GO:0008233, GO:0008270	reelin
OBS_BC_216801	F11	0.391667	2.46415	0.010118	NM_000128	Hs.1430, Hs.701539	proteolysis| blood coagulation	extracellular region| membrane	coagulation factor IXa activity| coagulation factor XIa activity| heparin binding| peptidase activity	GO:0006508, GO:0007596, GO:0005576, GO:0016020, GO:0003803, GO:0003805, GO:0008201, GO:0008233	coagulation factor XI (plasma thromboplastin antecedent)
OBS_BC_251501	PRC1	0.386667	2.43594	0.010118	NM_003981, NM_199413, NM_199414	Hs.567385	mitotic spindle elongation| cytokinesis| cell cycle	nucleus| cytoplasm| spindle microtubule	protein binding	GO:0000022, GO:0000910, GO:0007049, GO:0005634, GO:0005737, GO:0005876, GO:0005515	protein regulator of cytokinesis 1
OBS_BC_217959	BLM	0.836667	6.86541	0.0102431	NM_000057	Hs.169348	regulation of cyclin-dependent protein kinase activity| G2 phase of mitotic cell cycle| telomere maintenance| double-strand break repair via homologous recombination| DNA replication| DNA repair| response to X-ray| G2/M transition DNA damage checkpoint| cellular metabolic process| positive regulation of transcription| negative regulation of mitotic recombination| alpha-beta T cell differentiation…	chromosome, telomeric region| lateral element| intracellular| nucleus| replication fork| nucleolus| nuclear matrix| PML body| PML body	nucleotide binding| bubble DNA binding| DNA strand annealing activity| p53 binding| DNA binding| ATP binding| four-way junction helicase activity| hydrolase activity| hydrolase activity, acting on acid anhydrides, in phosphorus-containing anhydrides| ATPase activity| ATP-dependent 3'-5' DNA helicase activity| G-quadruplex DNA binding	GO:0000079, GO:0000085, GO:0000723, GO:0000724, GO:0006260, GO:0006281, GO:0044237, GO:0045941, GO:0045950, GO:0046632, GO:0046641, GO:0048478, GO:0051098, GO:0051259, GO:0051276, GO:0051782, GO:0010165, GO:0031572, GO:0016363, GO:0016605, GO:0016605, GO:0005622, GO:0005634, GO:0005657, GO:0005730, GO:0000781, GO:0000800, GO:0002039, GO:0003677, GO:0005524, GO:0000166, GO:0000405, GO:0009378, GO:…	Bloom syndrome
OBS_BC_217279	ZNF646	0.476667	2.99686	0.0102852	-	Hs.119273	transcription| regulation of transcription, DNA-dependent	intracellular| nucleus	nucleic acid binding| DNA binding| zinc ion binding| metal ion binding	GO:0006350, GO:0006355, GO:0005622, GO:0005634, GO:0003676, GO:0003677, GO:0008270, GO:0046872	zinc finger protein 646
OBS_BC_225823	TAS1R2	0.398333	2.50227	0.0102974	NM_152232	Hs.553548	detection of chemical stimulus involved in sensory perception of sweet taste| signal transduction| G-protein coupled receptor protein signaling pathway| response to stimulus	plasma membrane| integral to membrane	receptor activity| metabotropic glutamate, GABA-B-like receptor activity| sweet taste receptor activity| protein heterodimerization activity	GO:0001582, GO:0007165, GO:0007186, GO:0050896, GO:0005886, GO:0016021, GO:0033041, GO:0046982, GO:0008067, GO:0004872	taste receptor, type 1, member 2
OBS_BC_251177	UBE2C	0.4	2.51189	0.0103789	NM_007019, NM_181800, NM_181801, NM_181802	Hs.93002	ubiquitin-dependent protein catabolic process| ubiquitin cycle| cell cycle| spindle organization and biogenesis| mitosis| cyclin catabolic process| protein ubiquitination| positive regulation of exit from mitosis| post-translational protein modification| phosphoinositide-mediated signaling| regulation of protein metabolic process| cell division	-	ubiquitin-protein ligase activity| ligase activity| small conjugating protein ligase activity	GO:0006511, GO:0006512, GO:0007049, GO:0007051, GO:0007067, GO:0008054, GO:0016567, GO:0031536, GO:0043687, GO:0048015, GO:0051246, GO:0051301, GO:0004842, GO:0016874, GO:0019787	ubiquitin-conjugating enzyme E2C
OBS_BC_231412	THADA	0.366667	2.32631	0.0104472	NM_001083953, NM_022065	Hs.369592	transport	membrane	receptor activity| transporter activity| binding	GO:0006810, GO:0016020, GO:0004872, GO:0005215, GO:0005488	thyroid adenoma associated
OBS_BC_254061	SPRED3	0.348333	2.23015	0.0105347	NM_001039616, NM_001042522	Hs.448932	multicellular organismal development| regulation of signal transduction	membrane	-	GO:0007275, GO:0009966, GO:0016020	sprouty-related, EVH1 domain containing 3
OBS_BC_243875	ZIC1	0.338333	2.17938	0.0106459	NM_003412	Hs.598590, Hs.647962	pattern specification process| brain development| behavior| regulation of smoothened signaling pathway| cell differentiation| inner ear morphogenesis	intracellular| nucleus	transcription factor activity| protein binding| zinc ion binding| metal ion binding	GO:0007389, GO:0007420, GO:0007610, GO:0008589, GO:0030154, GO:0042472, GO:0005622, GO:0005634, GO:0003700, GO:0005515, GO:0008270, GO:0046872	Zic family member 1 (odd-paired homolog, Drosophila)
OBS_BC_234461	NMB	0.355	2.26464	0.0107283	NM_021077, NM_205858	Hs.386470	signal transduction| neuropeptide signaling pathway| cell-cell signaling	extracellular region| soluble fraction	hormone activity	GO:0007165, GO:0007218, GO:0007267, GO:0005576, GO:0005625, GO:0005179	neuromedin B
OBS_BC_233401	OR2D2	0.351667	2.24733	0.0107606	NM_003700	Hs.690210	signal transduction| G-protein coupled receptor protein signaling pathway| sensory perception of smell| response to stimulus	plasma membrane| integral to membrane	receptor activity| olfactory receptor activity	GO:0007165, GO:0007186, GO:0007608, GO:0050896, GO:0005886, GO:0016021, GO:0004872, GO:0004984	olfactory receptor, family 2, subfamily D, member 2
OBS_BC_200406	GUCY1B3	0.398333	2.50227	0.010971	NM_000857	Hs.77890	cGMP biosynthetic process| nitric oxide mediated signal transduction| blood circulation	cytoplasm| guanylate cyclase complex, soluble	guanylate cyclase activity| receptor activity| iron ion binding| heme binding| metal ion binding	GO:0006182, GO:0007263, GO:0008015, GO:0008074, GO:0005737, GO:0004383, GO:0004872, GO:0005506, GO:0020037, GO:0046872	guanylate cyclase 1, soluble, beta 3
OBS_BC_225350	NMI	0.366667	2.32631	0.0110867	NM_004688	Hs.54483	transcription from RNA polymerase II promoter| inflammatory response| JAK-STAT cascade	cytoplasm	transcription cofactor activity| protein binding	GO:0006366, GO:0006954, GO:0007259, GO:0005737, GO:0003712, GO:0005515	N-myc (and STAT) interactor
OBS_BC_231789	ARNT2	0.375	2.37137	0.0112955	NM_014862	Hs.459070	response to hypoxia| in utero embryonic development| regulation of transcription, DNA-dependent| signal transduction| central nervous system development| positive regulation of transcription| positive regulation of transcription from RNA polymerase II promoter	nucleus| transcription factor complex	transcription factor activity| signal transducer activity| aryl hydrocarbon receptor nuclear translocator activity| aryl hydrocarbon receptor binding| protein heterodimerization activity	GO:0001666, GO:0001701, GO:0006355, GO:0007165, GO:0007417, GO:0045941, GO:0045944, GO:0005634, GO:0005667, GO:0046982, GO:0017162, GO:0003700, GO:0004871, GO:0005061	aryl-hydrocarbon receptor nuclear translocator 2
OBS_BC_215819	SUCLG1	1.43167	27.0188	0.0114398	NM_003849	Hs.270428	tricarboxylic acid cycle| metabolic process	mitochondrion| mitochondrial inner membrane	nucleotide binding| ATP citrate synthase activity| succinate-CoA ligase (ADP-forming) activity| succinate-CoA ligase (GDP-forming) activity| GTP binding| ligase activity	GO:0006099, GO:0008152, GO:0005739, GO:0005743, GO:0016874, GO:0000166, GO:0003878, GO:0004775, GO:0004776, GO:0005525	succinate-CoA ligase, alpha subunit
OBS_BC_216889	IFIH1	0.341667	2.19617	0.0115228	NM_022168	Hs.163173	response to virus| regulation of apoptosis| innate immune response	intracellular| nucleus| cytoplasm	nucleotide binding| DNA binding| RNA binding| helicase activity| protein binding| ATP binding| hydrolase activity	GO:0009615, GO:0042981, GO:0045087, GO:0005622, GO:0005634, GO:0005737, GO:0016787, GO:0000166, GO:0003677, GO:0003723, GO:0004386, GO:0005515, GO:0005524	interferon induced with helicase C domain 1
OBS_BC_255936	NUPR1	0.351667	2.24733	0.0115249	NM_001042483, NM_012385	Hs.513463	induction of apoptosis| cell growth	nucleus	molecular_function	GO:0006917, GO:0016049, GO:0005634, GO:0003674	nuclear protein 1
OBS_BC_218014	KCNT2	0.413333	2.5902	0.0116491	NM_198503	Hs.657046	ion transport| potassium ion transport| metabolic process	plasma membrane| integral to membrane	nucleotide binding| catalytic activity| ion channel activity| ATP binding| calcium-activated potassium channel activity| potassium ion binding	GO:0006811, GO:0006813, GO:0008152, GO:0016021, GO:0005886, GO:0030955, GO:0015269, GO:0000166, GO:0003824, GO:0005216, GO:0005524	potassium channel, subfamily T, member 2
OBS_BC_232244	JAK1	0.383333	2.41732	0.0117738	NM_002227	Hs.207538	enzyme linked receptor protein signaling pathway| protein kinase cascade| peptidyl-tyrosine phosphorylation| cytokine and chemokine mediated signaling pathway	cytoskeleton| membrane	nucleotide binding| non-membrane spanning protein tyrosine kinase activity| Janus kinase activity| growth hormone receptor binding| protein binding| ATP binding| transferase activity	GO:0007167, GO:0007243, GO:0018108, GO:0019221, GO:0005856, GO:0016020, GO:0016740, GO:0000166, GO:0004715, GO:0004718, GO:0005131, GO:0005515, GO:0005524	Janus kinase 1 (a protein tyrosine kinase)
OBS_BC_241046	LGMN	0.585	3.84592	0.0119514	NM_001008530, NM_005606	Hs.18069	proteolysis	lysosome	legumain activity	GO:0006508, GO:0005764, GO:0001509	legumain
OBS_BC_231976	FIGF	0.323333	2.10539	0.0119961	NM_004469	Hs.11392	angiogenesis| multicellular organismal development| positive regulation of cell proliferation| cell differentiation| vascular endothelial growth factor receptor signaling pathway	extracellular region| extracellular space| membrane	platelet-derived growth factor receptor binding| growth factor activity| protein homodimerization activity| vascular endothelial growth factor receptor 3 binding	GO:0001525, GO:0007275, GO:0008284, GO:0030154, GO:0048010, GO:0016020, GO:0005576, GO:0005615, GO:0005161, GO:0008083, GO:0042803, GO:0043185	c-fos induced growth factor (vascular endothelial growth factor D)
OBS_BC_260755	MTMR1	0.368333	2.33525	0.0120069	NM_003828	Hs.347187	phospholipid dephosphorylation	cellular_component	inositol or phosphatidylinositol phosphatase activity| protein tyrosine phosphatase activity| hydrolase activity	GO:0046839, GO:0005575, GO:0016787, GO:0004437, GO:0004725	myotubularin related protein 1
OBS_BC_238742	MED23	0.385	2.42661	0.0120394	NM_004830, NM_015979	Hs.29679	transcription| regulation of transcription from RNA polymerase II promoter| transcription initiation from RNA polymerase II promoter	nucleus| transcription factor complex	transcription coactivator activity| protein binding| transcription regulator activity	GO:0006350, GO:0006357, GO:0006367, GO:0005634, GO:0005667, GO:0003713, GO:0005515, GO:0030528	mediator complex subunit 23
OBS_BC_249873	PPM1E	0.423333	2.65053	0.0120544	NM_014906	Hs.245044	protein amino acid dephosphorylation	nucleus| cytoplasm| protein serine/threonine phosphatase complex	magnesium ion binding| protein serine/threonine phosphatase activity| hydrolase activity| manganese ion binding	GO:0006470, GO:0008287, GO:0005634, GO:0005737, GO:0000287, GO:0004722, GO:0016787, GO:0030145	protein phosphatase 1E (PP2C domain containing)
OBS_BC_233331	PIPOX	0.556667	3.60302	0.0120829	NM_016518	Hs.462585	tetrahydrofolate metabolic process	peroxisome	sarcosine oxidase activity| oxidoreductase activity| L-pipecolate oxidase activity	GO:0046653, GO:0005777, GO:0008115, GO:0016491, GO:0050031	pipecolic acid oxidase
OBS_BC_240839	PINK1	0.565	3.67282	0.0121432	NM_032409	Hs.389171	protein amino acid phosphorylation| response to stress| protein kinase cascade	mitochondrion	nucleotide binding| magnesium ion binding| protein serine/threonine kinase activity| ATP binding| transferase activity	GO:0006468, GO:0006950, GO:0007243, GO:0005739, GO:0016740, GO:0000166, GO:0000287, GO:0004674, GO:0005524	PTEN induced putative kinase 1
OBS_BC_229213	COL4A6	0.463333	2.90625	0.0122922	NM_001847, NM_033641	Hs.145586	phosphate transport| cell adhesion| extracellular matrix organization and biogenesis	extracellular region| collagen| collagen type IV| cytoplasm	extracellular matrix structural constituent| protein binding	GO:0006817, GO:0007155, GO:0030198, GO:0005576, GO:0005581, GO:0005587, GO:0005737, GO:0005201, GO:0005515	collagen, type IV, alpha 6
OBS_BC_261226	GNGT1	0.413333	2.5902	0.0127999	NM_021955	Hs.702084	signal transduction| G-protein coupled receptor protein signaling pathway	heterotrimeric G-protein complex| plasma membrane	GTPase activity| signal transducer activity	GO:0007165, GO:0007186, GO:0005834, GO:0005886, GO:0003924, GO:0004871	guanine nucleotide binding protein (G protein), gamma transducing activity polypeptide 1
OBS_BC_209405	RPS14	0.691667	4.91662	0.012828	NM_001025070, NM_001025071, NM_005617, XM_001720055, XM_930106, XM_942712	Hs.381126, Hs.660760	ribosomal small subunit assembly and maintenance| translation| maturation of SSU-rRNA| negative regulation of transcription, DNA-dependent| translation	intracellular| ribosome| cytosolic small ribosomal subunit| intracellular| ribosome	RNA binding| structural constituent of ribosome| protein binding| structural constituent of ribosome	GO:0000028, GO:0006412, GO:0030490, GO:0045892, GO:0022627, GO:0005622, GO:0005840, GO:0003723, GO:0003735, GO:0005515, GO:0006412, GO:0005622, GO:0005840, GO:0003735	ribosomal protein S14| similar to ribosomal protein S14
OBS_BC_219802	PTPN1	0.401667	2.52154	0.0128524	NM_002827	Hs.417549	protein amino acid dephosphorylation| signal transduction| insulin receptor signaling pathway	soluble fraction| cytoplasm| endoplasmic reticulum| endoplasmic reticulum membrane| membrane	protein tyrosine phosphatase activity| protein binding| hydrolase activity	GO:0006470, GO:0007165, GO:0008286, GO:0016020, GO:0005625, GO:0005737, GO:0005783, GO:0005789, GO:0016787, GO:0004725, GO:0005515	protein tyrosine phosphatase, non-receptor type 1
OBS_BC_238768	XPA	0.348333	2.23015	0.0129209	NM_000380	Hs.654364	nucleotide-excision repair	nucleus	nucleotide binding| damaged DNA binding| zinc ion binding| protein domain specific binding| protein homodimerization activity| metal ion binding	GO:0006289, GO:0005634, GO:0000166, GO:0003684, GO:0008270, GO:0019904, GO:0042803, GO:0046872	xeroderma pigmentosum, complementation group A
OBS_BC_240006	CABP2	0.531667	3.40147	0.0129823	NM_016366, NM_031204	Hs.278984	signal transduction	-	calcium ion binding	GO:0007165, GO:0005509	calcium binding protein 2
OBS_BC_222282	VCL	0.376667	2.38049	0.0131391	NM_003373, NM_014000	Hs.709207	cell motility| cell adhesion| lamellipodium biogenesis| negative regulation of cell migration| apical junction assembly	cytoplasm| intercellular junction| adherens junction| focal adhesion| actin cytoskeleton| cell-matrix junction| costamere| protein complex	actin binding| structural molecule activity| oxidoreductase activity| alpha-catenin binding	GO:0006928, GO:0007155, GO:0030032, GO:0030336, GO:0043297, GO:0043034, GO:0043234, GO:0030055, GO:0015629, GO:0005737, GO:0005911, GO:0005912, GO:0005925, GO:0016491, GO:0003779, GO:0005198, GO:0045294	vinculin
OBS_BC_253727	ECE2	0.941667	8.74312	0.0132052	NM_032331	Hs.146161	proteolysis| cell-cell signaling| brain development| heart development| metabolic process| cardioblast differentiation| peptide hormone processing	Golgi membrane| Golgi apparatus| membrane| integral to membrane| cytoplasmic vesicle membrane	neprilysin activity| methyltransferase activity| zinc ion binding| endothelin-converting enzyme activity| endothelin-converting enzyme 1 activity| transferase activity| metal ion binding	GO:0006508, GO:0007267, GO:0007420, GO:0007507, GO:0008152, GO:0010002, GO:0016486, GO:0030659, GO:0005794, GO:0016020, GO:0016021, GO:0000139, GO:0004245, GO:0008168, GO:0008270, GO:0046872, GO:0016511, GO:0016512, GO:0016740	endothelin converting enzyme 2
OBS_BC_208395	SIX1	0.368333	2.33525	0.01325	NM_005982	Hs.633506	ureteric bud development| regulation of transcription, DNA-dependent| pattern specification process| muscle development| skeletal muscle development| sensory perception of sound| epithelial cell differentiation| thyroid gland development| inner ear morphogenesis| regulation of neuron differentiation| thymus development| embryonic skeletal morphogenesis| myoblast migration	nucleus| transcription factor complex	transcription factor activity| protein binding| sequence-specific DNA binding	GO:0006355, GO:0007389, GO:0007517, GO:0007519, GO:0007605, GO:0030855, GO:0030878, GO:0042472, GO:0001657, GO:0045664, GO:0048538, GO:0048704, GO:0051451, GO:0005634, GO:0005667, GO:0003700, GO:0005515, GO:0043565	SIX homeobox 1
OBS_BC_239785	FSCN2	0.355	2.26464	0.0134733	NM_001077182, NM_012418	Hs.118555	visual perception| anatomical structure morphogenesis| response to stimulus| actin filament bundle formation	actin cytoskeleton	protein binding, bridging| actin filament binding	GO:0007601, GO:0009653, GO:0050896, GO:0051017, GO:0015629, GO:0030674, GO:0051015	fascin homolog 2, actin-bundling protein, retinal (Strongylocentrotus purpuratus)
OBS_BC_240848	DTL	0.426667	2.67096	0.0134753	NM_016448	Hs.656473	DNA replication| ubiquitin cycle| response to DNA damage stimulus	nucleus| cytoplasm	protein binding	GO:0006260, GO:0006512, GO:0006974, GO:0005634, GO:0005737, GO:0005515	denticleless homolog (Drosophila)
OBS_BC_243094	CCBL1	0.37	2.34423	0.01352	NM_001122671, NM_001122672, NM_004059	Hs.495250	amino acid derivative metabolic process| biosynthetic process	cytoplasm| cytosol	transaminase activity| kynurenine-oxoglutarate transaminase activity| lyase activity| 1-aminocyclopropane-1-carboxylate synthase activity| pyridoxal phosphate binding| glutamine-phenylpyruvate transaminase activity| cysteine-S-conjugate beta-lyase activity	GO:0006575, GO:0009058, GO:0005737, GO:0005829, GO:0008483, GO:0016212, GO:0016829, GO:0016847, GO:0030170, GO:0047316, GO:0047804	cysteine conjugate-beta lyase, cytoplasmic
OBS_BC_206856	HS3ST5	0.52	3.31131	0.0136477	NM_153612, XM_001723146, XM_001725130, XM_001726359	Hs.645477, Hs.689094	protein amino acid sulfation| heparan sulfate proteoglycan biosynthetic process, enzymatic modification| regulation of virion penetration into host cell| negative regulation of coagulation	Golgi membrane| Golgi apparatus| membrane| integral to membrane	protein binding| heparin-glucosamine 3-O-sulfotransferase activity| transferase activity| 3'-phosphoadenosine 5'-phosphosulfate binding	GO:0006477, GO:0015015, GO:0046596, GO:0050819, GO:0005794, GO:0016020, GO:0016021, GO:0000139, GO:0005515, GO:0008467, GO:0016740, GO:0050656	heparan sulfate (glucosamine) 3-O-sulfotransferase 5| putative Nbla04021 product
OBS_BC_217223	ZNF467	0.446667	2.79683	0.0136588	NM_207336	Hs.112158	transcription| regulation of transcription, DNA-dependent	intracellular| nucleus	DNA binding| zinc ion binding| metal ion binding	GO:0006350, GO:0006355, GO:0005622, GO:0005634, GO:0003677, GO:0008270, GO:0046872	zinc finger protein 467
OBS_BC_224986	SPATA2	0.323333	2.10539	0.0136941	NM_006038	Hs.48513	multicellular organismal development| spermatogenesis| cell differentiation	nucleus| cytoplasm	molecular_function	GO:0007275, GO:0007283, GO:0030154, GO:0005634, GO:0005737, GO:0003674	spermatogenesis associated 2
OBS_BC_225656	OR1C1	0.478333	3.00838	0.0137489	NM_012353	Hs.381306	signal transduction| G-protein coupled receptor protein signaling pathway| sensory perception of smell| response to stimulus	plasma membrane| integral to membrane	receptor activity| olfactory receptor activity	GO:0007165, GO:0007186, GO:0007608, GO:0050896, GO:0005886, GO:0016021, GO:0004872, GO:0004984	olfactory receptor, family 1, subfamily C, member 1
OBS_BC_227840	HCN4	0.353333	2.25597	0.0138307	NM_005477	Hs.655151	in utero embryonic development| cation transport| potassium ion transport| sodium ion transport| muscle contraction| blood circulation| regulation of heart contraction	membrane fraction| integral to plasma membrane| membrane	nucleotide binding| intracellular cAMP activated cation channel activity| voltage-gated ion channel activity| voltage-gated potassium channel activity| sodium channel activity| protein binding| cAMP binding| potassium ion binding| sodium ion binding	GO:0006812, GO:0006813, GO:0006814, GO:0006936, GO:0008015, GO:0008016, GO:0001701, GO:0005624, GO:0005887, GO:0016020, GO:0030552, GO:0030955, GO:0031402, GO:0000166, GO:0005222, GO:0005244, GO:0005249, GO:0005272, GO:0005515	hyperpolarization activated cyclic nucleotide-gated potassium channel 4
OBS_BC_255290	PRPH2	0.383333	2.41732	0.0139813	NM_000322	Hs.654489	cell adhesion| visual perception| response to stimulus	membrane| integral to membrane	protein binding	GO:0007155, GO:0007601, GO:0050896, GO:0016020, GO:0016021, GO:0005515	peripherin 2 (retinal degeneration, slow)
OBS_BC_231777	MLZE	0.411667	2.58028	0.0140258	NM_031415	Hs.133244	biological_process	nucleus| cytoplasm	molecular_function	GO:0008150, GO:0005634, GO:0005737, GO:0003674	melanoma-derived leucine zipper, extra-nuclear factor
OBS_BC_210418	MYO1E	0.45	2.81838	0.0140549	NM_004998	Hs.654506	actin filament-based movement	myosin complex	microfilament motor activity| nucleotide binding| actin binding| calmodulin binding| ATP binding| ATPase activity, coupled	GO:0030048, GO:0016459, GO:0042623, GO:0000146, GO:0000166, GO:0003779, GO:0005516, GO:0005524	myosin IE
OBS_BC_234338	IL12RB1	0.323333	2.10539	0.0140754	NM_005535, NM_153701	Hs.567294	cell surface receptor linked signal transduction| positive regulation of cell proliferation	integral to plasma membrane| membrane	receptor activity| interleukin receptor activity	GO:0007166, GO:0008284, GO:0016020, GO:0005887, GO:0004872, GO:0004907	interleukin 12 receptor, beta 1
OBS_BC_252179	ANGPT1	0.385	2.42661	0.0140837	NM_001146	Hs.369675	angiogenesis| signal transduction| multicellular organismal development| cell differentiation	extracellular region	receptor binding	GO:0001525, GO:0007165, GO:0007275, GO:0030154, GO:0005576, GO:0005102	angiopoietin 1
OBS_BC_206447	HOOK1	0.786667	6.11881	0.0142918	NM_015888	Hs.378836	microtubule cytoskeleton organization and biogenesis| multicellular organismal development| spermatogenesis| cell differentiation	cytoplasm| cytoskeleton| microtubule	protein binding| microtubule binding	GO:0000226, GO:0007275, GO:0007283, GO:0030154, GO:0005737, GO:0005856, GO:0005874, GO:0005515, GO:0008017	hook homolog 1 (Drosophila)
OBS_BC_219934	S100A12	0.328333	2.12977	0.0143319	NM_005621	Hs.19413	xenobiotic metabolic process| inflammatory response| defense response to bacterium| defense response to fungus	insoluble fraction| cytosol	calcium ion binding| zinc ion binding	GO:0006805, GO:0006954, GO:0042742, GO:0050832, GO:0005626, GO:0005829, GO:0008270, GO:0005509	S100 calcium binding protein A12
OBS_BC_229550	MAFF	0.375	2.37137	0.0143638	NM_012323, NM_152878	Hs.517617	in utero embryonic development| regulation of transcription, DNA-dependent| transcription from RNA polymerase II promoter| response to stress| parturition| regulation of epidermal cell differentiation	nucleus	transcription factor activity| sequence-specific DNA binding| protein dimerization activity	GO:0006355, GO:0006366, GO:0006950, GO:0007567, GO:0001701, GO:0045604, GO:0005634, GO:0046983, GO:0003700, GO:0043565	v-maf musculoaponeurotic fibrosarcoma oncogene homolog F (avian)
OBS_BC_254341	SIGLEC6	0.391667	2.46415	0.014397	NM_001245, NM_198845, NM_198846	Hs.397255	cell adhesion| cell-cell signaling	extracellular region| membrane fraction| plasma membrane| integral to plasma membrane	protein binding| sugar binding	GO:0007155, GO:0007267, GO:0005576, GO:0005624, GO:0005886, GO:0005887, GO:0005515, GO:0005529	sialic acid binding Ig-like lectin 6
OBS_BC_260809	SULT1A2	0.31	2.04174	0.0144841	NM_001054, NM_177528	Hs.546304	catecholamine metabolic process| lipid metabolic process| steroid metabolic process| amine biosynthetic process	cytoplasm	aryl sulfotransferase activity| sulfotransferase activity| transferase activity	GO:0006584, GO:0006629, GO:0008202, GO:0009309, GO:0005737, GO:0004062, GO:0008146, GO:0016740	sulfotransferase family, cytosolic, 1A, phenol-preferring, member 2
OBS_BC_237615	NXPH3	0.313333	2.05747	0.0145716	NM_007225	Hs.55069	neuropeptide signaling pathway	extracellular region	molecular_function| receptor binding	GO:0007218, GO:0005576, GO:0003674, GO:0005102	neurexophilin 3
OBS_BC_232737	HPS1	0.331667	2.14618	0.0145734	NM_000195	Hs.404568	lysosome organization and biogenesis| visual perception| response to stimulus	membrane fraction| soluble fraction| cytoplasm| lysosome| integral to plasma membrane| cytoplasmic membrane-bound vesicle	protein dimerization activity	GO:0007040, GO:0007601, GO:0050896, GO:0016023, GO:0005624, GO:0005625, GO:0005737, GO:0005764, GO:0005887, GO:0046983	Hermansky-Pudlak syndrome 1
OBS_BC_256927	MYT1	0.366667	2.32631	0.0146419	NM_004535	Hs.279562	transcription| regulation of transcription, DNA-dependent| multicellular organismal development| nervous system development| cell differentiation	nucleus	transcription factor activity| protein binding| zinc ion binding| metal ion binding	GO:0006350, GO:0006355, GO:0007275, GO:0007399, GO:0030154, GO:0005634, GO:0046872, GO:0003700, GO:0005515, GO:0008270	myelin transcription factor 1
OBS_BC_238149	ZNF155	0.373333	2.36229	0.0146568	NM_003445, NM_198089	Hs.502127	transcription| regulation of transcription, DNA-dependent	intracellular| nucleus	transcription factor activity| zinc ion binding| metal ion binding	GO:0006350, GO:0006355, GO:0005622, GO:0005634, GO:0003700, GO:0008270, GO:0046872	zinc finger protein 155
OBS_BC_234237	DHX15	0.413333	2.5902	0.0148002	NM_001358	Hs.696074	mRNA processing| RNA splicing	nucleus| U12-dependent spliceosome	nucleotide binding| nucleic acid binding| RNA helicase activity| ATP binding| ATP-dependent helicase activity| hydrolase activity| nucleoside-triphosphatase activity	GO:0006397, GO:0008380, GO:0005634, GO:0005689, GO:0008026, GO:0000166, GO:0003676, GO:0003724, GO:0005524, GO:0016787, GO:0017111	DEAH (Asp-Glu-Ala-His) box polypeptide 15
OBS_BC_217090	GOLGA4	0.426667	2.67096	0.0148882	NM_002078	Hs.344151	vesicle-mediated transport	Golgi membrane| membrane fraction| cytoplasm| Golgi apparatus| trans-Golgi network| membrane	-	GO:0016192, GO:0000139, GO:0005624, GO:0005737, GO:0005794, GO:0005802, GO:0016020	golgi autoantigen, golgin subfamily a, 4
OBS_BC_235271	EFNB2	0.82	6.60693	0.0149042	NM_004093	Hs.149239	cell-cell signaling| multicellular organismal development| nervous system development| anatomical structure morphogenesis| cell differentiation	plasma membrane| integral to plasma membrane	ephrin receptor binding	GO:0007267, GO:0007275, GO:0007399, GO:0009653, GO:0030154, GO:0005886, GO:0005887, GO:0046875	ephrin-B2
OBS_BC_236221	PRKAA1	0.45	2.81838	0.014936	NM_006251, NM_206907	Hs.43322	activation of MAPK activity| response to hypoxia| protein amino acid phosphorylation| fatty acid biosynthetic process| signal transduction| positive regulation of cholesterol biosynthetic process| positive regulation of anti-apoptosis| negative regulation of glucosylceramide biosynthetic process	intracellular	nucleotide binding| magnesium ion binding| protein serine/threonine kinase activity| cAMP-dependent protein kinase activity| ATP binding| transferase activity	GO:0001666, GO:0000187, GO:0006468, GO:0006633, GO:0007165, GO:0045542, GO:0045768, GO:0046318, GO:0005622, GO:0000166, GO:0000287, GO:0004674, GO:0004691, GO:0005524, GO:0016740	protein kinase, AMP-activated, alpha 1 catalytic subunit
OBS_BC_230599	ST6GAL1	0.355	2.26464	0.0151372	NM_003032, NM_173216, NM_173217	Hs.207459	protein amino acid glycosylation| humoral immune response| oligosaccharide metabolic process	extracellular region| Golgi apparatus| membrane| integral to membrane| integral to Golgi membrane	beta-galactoside alpha-2,6-sialyltransferase activity	GO:0006486, GO:0006959, GO:0009311, GO:0016020, GO:0016021, GO:0030173, GO:0005576, GO:0005794, GO:0003835	ST6 beta-galactosamide alpha-2,6-sialyltranferase 1
OBS_BC_216100	QTRTD1	0.328333	2.12977	0.0152418	NM_024638	Hs.477162	queuosine biosynthetic process	-	zinc ion binding| queuine tRNA-ribosyltransferase activity| transferase activity, transferring glycosyl groups| metal ion binding	GO:0008616, GO:0016757, GO:0046872, GO:0008270, GO:0008479	queuine tRNA-ribosyltransferase domain containing 1
OBS_BC_230853	POP7	0.371667	2.35324	0.0153846	NM_005837	Hs.416994	tRNA processing	nucleus| nucleolar ribonuclease P complex	nucleic acid binding| ribonuclease P activity| protein binding| hydrolase activity	GO:0008033, GO:0005634, GO:0005655, GO:0003676, GO:0004526, GO:0005515, GO:0016787	processing of precursor 7, ribonuclease P/MRP subunit (S. cerevisiae)
OBS_BC_216647	CCNG2	0.401667	2.52154	0.0154902	NM_004354	Hs.13291	cell cycle checkpoint| cell cycle| mitosis| cell division	cytoplasm	-	GO:0000075, GO:0007049, GO:0007067, GO:0051301, GO:0005737	cyclin G2
OBS_BC_220921	GRIN2C	0.431667	2.70188	0.0155066	NM_000835	Hs.436980	ion transport| glutamate signaling pathway	plasma membrane| integral to plasma membrane| integral to membrane| cell junction| synapse| postsynaptic membrane	magnesium ion binding| receptor activity| ionotropic glutamate receptor activity| N-methyl-D-aspartate selective glutamate receptor activity| ion channel activity| extracellular-glutamate-gated ion channel activity| calcium ion binding	GO:0006811, GO:0007215, GO:0016021, GO:0030054, GO:0045202, GO:0045211, GO:0005886, GO:0005887, GO:0000287, GO:0004872, GO:0004970, GO:0004972, GO:0005216, GO:0005234, GO:0005509	glutamate receptor, ionotropic, N-methyl D-aspartate 2C
OBS_BC_224714	ABLIM3	0.345	2.21309	0.0155861	NM_014945	Hs.49688	cytoskeleton organization and biogenesis	cytoplasm	actin binding| zinc ion binding| metal ion binding	GO:0007010, GO:0005737, GO:0003779, GO:0008270, GO:0046872	actin binding LIM protein family, member 3
OBS_BC_219819	TANK	0.363333	2.30852	0.0156254	NM_004180	Hs.556496	signal transduction	cytoplasm	protein binding| zinc ion binding| metal ion binding	GO:0007165, GO:0005737, GO:0005515, GO:0008270, GO:0046872	TRAF family member-associated NFKB activator
OBS_BC_238754	LPAR3	0.32	2.0893	0.0158472	NM_012152	Hs.674915	signal transduction| G-protein signaling, coupled to cyclic nucleotide second messenger| elevation of cytosolic calcium ion concentration| synaptic transmission	plasma membrane| integral to plasma membrane	lysosphingolipid and lysophosphatidic acid receptor activity| receptor activity| lipid binding	GO:0007165, GO:0007187, GO:0007204, GO:0007268, GO:0005886, GO:0005887, GO:0001619, GO:0004872, GO:0008289	lysophosphatidic acid receptor 3
OBS_BC_208790	UBE2O	0.411667	2.58028	0.0160647	NM_022066	Hs.16130	ubiquitin cycle| regulation of protein metabolic process	-	ubiquitin-protein ligase activity| ligase activity	GO:0006512, GO:0051246, GO:0004842, GO:0016874	ubiquitin-conjugating enzyme E2O
OBS_BC_248817	ATRNL1	0.393333	2.47362	0.0160837	NM_207303	Hs.501127	multicellular organismal development	membrane| integral to membrane	receptor activity| binding	GO:0007275, GO:0016020, GO:0016021, GO:0004872, GO:0005488	attractin-like 1
OBS_BC_239221	N6AMT1	0.4	2.51189	0.0162202	NM_013240, NM_182749	Hs.163846	methylation	-	nucleic acid binding| methyltransferase activity| transferase activity	GO:0032259, GO:0003676, GO:0008168, GO:0016740	N-6 adenine-specific DNA methyltransferase 1 (putative)
OBS_BC_219710	METTL5	0.32	2.0893	0.0162594	NM_014168	Hs.470553	protein amino acid methylation| methylation	cytoplasm	nucleic acid binding| protein methyltransferase activity| transferase activity	GO:0006479, GO:0032259, GO:0005737, GO:0003676, GO:0008276, GO:0016740	methyltransferase like 5
OBS_BC_237384	SBNO2	0.328333	2.12977	0.0163309	NM_001100122, NM_014963	Hs.408708	macrophage activation during immune response| transcription| negative regulation of transcription, DNA-dependent| regulation of inflammatory response	cellular_component	transcription repressor activity	GO:0002281, GO:0006350, GO:0045892, GO:0050727, GO:0005575, GO:0016564	strawberry notch homolog 2 (Drosophila)
OBS_BC_203739	SLIT3	0.466667	2.92864	0.0164588	NM_003062	Hs.604116	multicellular organismal development| axon guidance| central nervous system development| organ morphogenesis| cell differentiation	extracellular region| extracellular space	structural molecule activity| calcium ion binding| protein binding	GO:0007275, GO:0007411, GO:0007417, GO:0009887, GO:0030154, GO:0005576, GO:0005615, GO:0005198, GO:0005509, GO:0005515	slit homolog 3 (Drosophila)
OBS_BC_256185	OTUD7B	0.761667	5.77653	0.0167385	NM_020205	Hs.98322	protein deubiquitination| negative regulation of I-kappaB kinase/NF-kappaB cascade	nucleus| cytoplasm	DNA binding| ubiquitin thiolesterase activity| protein binding| cysteine-type peptidase activity| zinc ion binding| metal ion binding	GO:0016579, GO:0043124, GO:0005634, GO:0005737, GO:0008234, GO:0008270, GO:0046872, GO:0003677, GO:0004221, GO:0005515	OTU domain containing 7B
OBS_BC_225641	SFRS8	0.505	3.1989	0.0169198	NM_004592	Hs.308171	transcription| regulation of transcription, DNA-dependent| mRNA splice site selection| mRNA processing| RNA splicing	nucleus	RNA binding	GO:0006350, GO:0006355, GO:0006376, GO:0006397, GO:0008380, GO:0005634, GO:0003723	splicing factor, arginine/serine-rich 8 (suppressor-of-white-apricot homolog, Drosophila)
OBS_BC_254302	MED12	0.315	2.06538	0.0170858	NM_005120	Hs.409226	transcription| regulation of transcription, DNA-dependent| transcription initiation from RNA polymerase II promoter| androgen receptor signaling pathway| positive regulation of transcription from RNA polymerase II promoter	mediator complex| nucleus	receptor activity| protein binding| RNA polymerase II transcription mediator activity| ligand-dependent nuclear receptor transcription coactivator activity| vitamin D receptor binding| thyroid hormone receptor binding	GO:0006350, GO:0006355, GO:0006367, GO:0030521, GO:0045944, GO:0005634, GO:0000119, GO:0004872, GO:0005515, GO:0042809, GO:0016455, GO:0030374, GO:0046966	mediator complex subunit 12
OBS_BC_256092	POLS	0.368333	2.33525	0.0172686	NM_006999	Hs.481542	DNA replication| double-strand break repair| cell cycle| sister chromatid cohesion| mitosis| mitotic chromosome condensation| response to drug| cell division	nucleus	DNA binding| DNA-directed DNA polymerase activity| transferase activity| nucleotidyltransferase activity| SMC protein binding	GO:0006260, GO:0006302, GO:0007049, GO:0007062, GO:0007067, GO:0007076, GO:0042493, GO:0051301, GO:0005634, GO:0043221, GO:0003677, GO:0003887, GO:0016740, GO:0016779	polymerase (DNA directed) sigma
OBS_BC_216658	Magmas	0.311667	2.04959	0.0172911	NM_016069	Hs.644614, Hs.437957	protein transport| intracellular protein transport across a membrane	mitochondrion| mitochondrial inner membrane| membrane| Golgi membrane| integral to membrane of membrane fraction| soluble fraction| cytoplasm| Golgi apparatus| membrane| cytoplasmic vesicle	-	GO:0065002, GO:0015031, GO:0016020, GO:0005739, GO:0005743, GO:0000139, GO:0000299, GO:0005625, GO:0005737, GO:0005794, GO:0016020, GO:0031410	mitochondria-associated protein involved in granulocyte-macrophage colony-stimulating factor signal transduction| coronin 7
OBS_BC_220529	ABCG1	0.331667	2.14618	0.0173269	NM_004915, NM_016818, NM_207174, NM_207627, NM_207628, NM_207629	Hs.124649	lipid transport| cholesterol metabolic process| detection of hormone stimulus| response to organic substance| protein transport| intracellular cholesterol transport| cholesterol efflux| phospholipid efflux| cholesterol homeostasis| amyloid precursor protein catabolic process| phospholipid homeostasis	Golgi membrane| endoplasmic reticulum| endoplasmic reticulum membrane| Golgi apparatus| plasma membrane| integral to plasma membrane	nucleotide binding| ATP binding| phospholipid binding| phospholipid transporter activity| protein transporter activity| cholesterol binding| ATPase activity| cholesterol transporter activity| toxin transporter activity| sterol-transporting ATPase activity| protein homodimerization activity| ADP binding| protein heterodimerization activity	GO:0009720, GO:0010033, GO:0015031, GO:0032367, GO:0033344, GO:0033700, GO:0006869, GO:0008203, GO:0042632, GO:0042987, GO:0055091, GO:0000139, GO:0005783, GO:0005789, GO:0005794, GO:0005886, GO:0005887, GO:0000166, GO:0005524, GO:0005543, GO:0005548, GO:0034041, GO:0015485, GO:0016887, GO:0017127, GO:0019534, GO:0043531, GO:0046982, GO:0042803, GO:0008565	ATP-binding cassette, sub-family G (WHITE), member 1
OBS_BC_208942	PLEKHB1	0.328333	2.12977	0.0174485	NM_021200	Hs.445489	phototransduction	membrane| integral to membrane	signal transducer activity	GO:0007602, GO:0016020, GO:0016021, GO:0004871	pleckstrin homology domain containing, family B (evectins) member 1
OBS_BC_231263	ABCE1	0.36	2.29087	0.0176454	NM_001040876, NM_002940	Hs.12013	RNA catabolic process| response to virus	cytoplasm| mitochondrion	nucleotide binding| ATP binding| ribonuclease inhibitor activity| electron carrier activity| ATPase activity| iron-sulfur cluster binding	GO:0006401, GO:0009615, GO:0005737, GO:0005739, GO:0000166, GO:0005524, GO:0016887, GO:0051536, GO:0008428, GO:0009055	ATP-binding cassette, sub-family E (OABP), member 1
OBS_BC_208632	SGMS2	0.301667	2.00293	0.0177203	NM_152621	Hs.595423	lipid metabolic process| sphingolipid metabolic process| sphingomyelin biosynthetic process	Golgi membrane| Golgi apparatus| plasma membrane| integral to plasma membrane| integral to Golgi membrane	kinase activity| transferase activity| sphingomyelin synthase activity| ceramide cholinephosphotransferase activity	GO:0006629, GO:0006665, GO:0006686, GO:0000139, GO:0005794, GO:0005886, GO:0005887, GO:0030173, GO:0033188, GO:0047493, GO:0016301, GO:0016740	sphingomyelin synthase 2
OBS_BC_206878	WFDC1	0.723333	5.28851	0.0177809	NM_021197	Hs.36688	negative regulation of cell growth	extracellular region| extracellular space	molecular_function| serine-type endopeptidase inhibitor activity	GO:0030308, GO:0005576, GO:0005615, GO:0003674, GO:0004867	WAP four-disulfide core domain 1
OBS_BC_217052	LHX3	0.331667	2.14618	0.0178033	NM_014564, NM_178138	Hs.148427	regulation of transcription, DNA-dependent| organ morphogenesis	nucleus	transcription factor activity| RNA polymerase II transcription factor activity| zinc ion binding| sequence-specific DNA binding| metal ion binding	GO:0006355, GO:0009887, GO:0005634, GO:0043565, GO:0046872, GO:0008270, GO:0003700, GO:0003702	LIM homeobox 3
OBS_BC_224420	LGALS1	0.336667	2.17103	0.0178907	NM_002305	Hs.445351	regulation of apoptosis| positive regulation of I-kappaB kinase/NF-kappaB cascade| myoblast differentiation	extracellular space| intracellular| cytoplasm	signal transducer activity| protein binding| sugar binding	GO:0042981, GO:0043123, GO:0045445, GO:0005615, GO:0005622, GO:0005737, GO:0004871, GO:0005515, GO:0005529	lectin, galactoside-binding, soluble, 1 (galectin 1)
OBS_BC_222787	ST3GAL3	0.466667	2.92864	0.0179307	NM_006279, NM_174963, NM_174964, NM_174966, NM_174968, NM_174969, NM_174971	Hs.597915	protein amino acid glycosylation	extracellular region| Golgi apparatus| membrane| integral to membrane| integral to Golgi membrane	N-acetyllactosaminide alpha-2,3-sialyltransferase activity	GO:0006486, GO:0005576, GO:0005794, GO:0016020, GO:0016021, GO:0030173, GO:0008118	ST3 beta-galactoside alpha-2,3-sialyltransferase 3
OBS_BC_234104	TBC1D15	0.295	1.97242	0.0181283	NM_022771	Hs.284630	regulation of Rab GTPase activity	intracellular	GTPase activator activity| Rab GTPase activator activity	GO:0032313, GO:0005622, GO:0005096, GO:0005097	TBC1 domain family, member 15
OBS_BC_201282	FRK	0.393333	2.47362	0.0183808	NM_002031	Hs.89426	protein amino acid phosphorylation| negative regulation of cell proliferation	intracellular| nucleus| cytoplasm	nucleotide binding| non-membrane spanning protein tyrosine kinase activity| protein binding| ATP binding| transferase activity	GO:0006468, GO:0008285, GO:0005622, GO:0005634, GO:0005737, GO:0016740, GO:0000166, GO:0004715, GO:0005515, GO:0005524	fyn-related kinase
OBS_BC_202117	CASR	0.346667	2.2216	0.018408	NM_000388	Hs.435615	ossification| detection of calcium ion| cellular calcium ion homeostasis| signal transduction| G-protein coupled receptor protein signaling pathway| chemosensory behavior| anatomical structure morphogenesis| calcium-mediated signaling	plasma membrane| integral to plasma membrane	phosphoinositide phospholipase C activity| receptor activity| metabotropic glutamate, GABA-B-like receptor activity	GO:0001503, GO:0005513, GO:0006874, GO:0007165, GO:0007186, GO:0007635, GO:0009653, GO:0019722, GO:0005886, GO:0005887, GO:0004435, GO:0004872, GO:0008067	calcium-sensing receptor (hypocalciuric hypercalcemia 1, severe neonatal hyperparathyroidism)
OBS_BC_218552	EBI2	0.571667	3.72964	0.0184343	NM_004951	Hs.784	immune response| signal transduction| G-protein coupled receptor protein signaling pathway	plasma membrane| integral to plasma membrane	rhodopsin-like receptor activity| receptor activity| purinergic nucleotide receptor activity, G-protein coupled	GO:0006955, GO:0007165, GO:0007186, GO:0005886, GO:0005887, GO:0001584, GO:0004872, GO:0045028	Epstein-Barr virus induced gene 2 (lymphocyte-specific G protein-coupled receptor)
OBS_BC_234534	GPR101	1.075	11.885	0.0185635	NM_054021	Hs.350569	signal transduction| G-protein coupled receptor protein signaling pathway	plasma membrane| integral to membrane	rhodopsin-like receptor activity| receptor activity	GO:0007165, GO:0007186, GO:0016021, GO:0005886, GO:0001584, GO:0004872	G protein-coupled receptor 101
OBS_BC_214034	SLC29A3	0.365	2.31739	0.018738	NM_018344	Hs.438419	transport| nucleoside transport	membrane| integral to membrane	nucleoside transmembrane transporter activity	GO:0006810, GO:0015858, GO:0016020, GO:0016021, GO:0005337	solute carrier family 29 (nucleoside transporters), member 3
OBS_BC_224382	HMGCS2	0.33	2.13796	0.0188824	NM_005518	Hs.59889	cholesterol biosynthetic process| response to nutrient| metabolic process| isoprenoid biosynthetic process| response to drug| response to peptide hormone stimulus	mitochondrion| mitochondrial inner membrane	hydroxymethylglutaryl-CoA synthase activity| transferase activity	GO:0006695, GO:0007584, GO:0008152, GO:0008299, GO:0042493, GO:0043434, GO:0005739, GO:0005743, GO:0016740, GO:0004421	3-hydroxy-3-methylglutaryl-Coenzyme A synthase 2 (mitochondrial)
OBS_BC_239318	DUSP22	1.63333	42.9866	0.0190954	NM_020185, XM_001717801, XM_001718070	Hs.29106	inactivation of MAPK activity| protein amino acid dephosphorylation| apoptosis| multicellular organismal development| cell proliferation| protein amino acid dephosphorylation| protein amino acid dephosphorylation	nucleus| cytoplasm	protein tyrosine phosphatase activity| protein tyrosine/serine/threonine phosphatase activity| hydrolase activity| protein tyrosine/serine/threonine phosphatase activity| protein tyrosine/serine/threonine phosphatase activity| phosphoric monoester hydrolase activity	GO:0000188, GO:0006470, GO:0006915, GO:0007275, GO:0008283, GO:0005634, GO:0005737, GO:0004725, GO:0008138, GO:0016787, GO:0006470, GO:0008138, GO:0006470, GO:0008138, GO:0016791	dual specificity phosphatase 22| similar to mitogen-activated protein kinase phosphatase x| similar to dual specificity phosphatase 22
OBS_BC_216182	SF3B2	0.526667	3.36253	0.0191298	NM_006842	Hs.406423	nuclear mRNA splicing, via spliceosome| mRNA processing| RNA splicing	nucleus| spliceosome	nucleic acid binding| protein binding	GO:0000398, GO:0006397, GO:0008380, GO:0005634, GO:0005681, GO:0003676, GO:0005515	splicing factor 3b, subunit 2, 145kDa
OBS_BC_233430	AKAP10	0.52	3.31131	0.0192045	NM_007202	Hs.708043	signal transduction| protein localization	cytoplasm| mitochondrion| membrane	signal transducer activity| protein binding| kinase activity	GO:0007165, GO:0008104, GO:0016020, GO:0005737, GO:0005739, GO:0004871, GO:0005515, GO:0016301	A kinase (PRKA) anchor protein 10
OBS_BC_207709	GPR1	0.445	2.78612	0.0192198	NM_001098199, NM_005279	Hs.184907	signal transduction| G-protein coupled receptor protein signaling pathway	plasma membrane| integral to plasma membrane	rhodopsin-like receptor activity| receptor activity	GO:0007165, GO:0007186, GO:0005886, GO:0005887, GO:0001584, GO:0004872	G protein-coupled receptor 1
OBS_BC_242760	ATOX1	0.355	2.26464	0.0193997	NM_004045	Hs.125213	ion transport| copper ion transport| cellular copper ion homeostasis| response to oxidative stress| metal ion transport	cytosol	copper ion transmembrane transporter activity| copper chaperone activity| copper-dependent protein binding| metal ion binding	GO:0006811, GO:0006825, GO:0006878, GO:0006979, GO:0030001, GO:0005829, GO:0005375, GO:0032767, GO:0046872, GO:0016531	ATX1 antioxidant protein 1 homolog (yeast)
OBS_BC_255498	CD38	0.381667	2.40806	0.0195154	NM_001775	Hs.479214	generation of precursor metabolites and energy| signal transduction| metabolic process| induction of apoptosis by extracellular signals	membrane fraction| plasma membrane| integral to membrane	NAD+ nucleosidase activity| receptor activity| binding| hydrolase activity, acting on glycosyl bonds| phosphorus-oxygen lyase activity	GO:0006091, GO:0007165, GO:0008152, GO:0008624, GO:0016021, GO:0005624, GO:0005886, GO:0003953, GO:0004872, GO:0005488, GO:0016798, GO:0016849	CD38 molecule
OBS_BC_235850	FAS	0.321667	2.09733	0.019581	NM_000043, NM_152871, NM_152872, NM_152873, NM_152874, NM_152875, NM_152876, NM_152877	Hs.244139	protein complex assembly| apoptosis| anti-apoptosis| induction of apoptosis| immune response| signal transduction| regulation of apoptosis	extracellular region| soluble fraction| cytosol| plasma membrane| membrane| integral to membrane	transmembrane receptor activity| protein binding| identical protein binding	GO:0006461, GO:0006915, GO:0006916, GO:0006917, GO:0006955, GO:0007165, GO:0042981, GO:0005576, GO:0005625, GO:0005829, GO:0005886, GO:0016020, GO:0016021, GO:0042802, GO:0004888, GO:0005515	Fas (TNF receptor superfamily, member 6)
OBS_BC_207108	DCLK3	0.355	2.26464	0.0196157	NM_033403	Hs.631907	protein amino acid phosphorylation	nucleus| cytoplasm	nucleotide binding| protein serine/threonine kinase activity| ATP binding| transferase activity	GO:0006468, GO:0005634, GO:0005737, GO:0000166, GO:0004674, GO:0005524, GO:0016740	doublecortin-like kinase 3
OBS_BC_224330	TNFRSF1A	0.313333	2.05747	0.0197625	NM_001065	Hs.279594, Hs.707975	prostaglandin metabolic process| apoptosis| signal transduction| cytokine and chemokine mediated signaling pathway| positive regulation of I-kappaB kinase/NF-kappaB cascade| positive regulation of transcription from RNA polymerase II promoter| positive regulation of inflammatory response	extracellular region| plasma membrane| integral to plasma membrane	receptor activity| tumor necrosis factor receptor activity| protein binding	GO:0006693, GO:0006915, GO:0007165, GO:0019221, GO:0043123, GO:0045944, GO:0050729, GO:0005576, GO:0005886, GO:0005887, GO:0004872, GO:0005031, GO:0005515	tumor necrosis factor receptor superfamily, member 1A
OBS_BC_251282	ERN1	0.308333	2.03392	0.0200058	NM_001433	Hs.133982, Hs.700027	transcription| regulation of transcription, DNA-dependent| mRNA processing| protein modification process| protein amino acid phosphorylation| apoptosis| induction of apoptosis| response to unfolded protein| unfolded protein response, activation of signaling protein activity| cell cycle arrest	endoplasmic reticulum| endoplasmic reticulum membrane| membrane| integral to membrane| integral to endoplasmic reticulum membrane	nucleotide binding| magnesium ion binding| protein serine/threonine kinase activity| protein binding| ATP binding| transferase activity| hydrolase activity| endoribonuclease activity, producing 5'-phosphomonoesters	GO:0006350, GO:0006355, GO:0006397, GO:0006464, GO:0006468, GO:0006915, GO:0006917, GO:0006986, GO:0006987, GO:0007050, GO:0016020, GO:0016021, GO:0005783, GO:0005789, GO:0030176, GO:0000166, GO:0000287, GO:0004674, GO:0005515, GO:0005524, GO:0016740, GO:0016787, GO:0016891	endoplasmic reticulum to nucleus signaling 1
OBS_BC_238423	KIF3C	0.461667	2.89512	0.0200222	NM_002254	Hs.21611	microtubule-based movement	kinesin complex| microtubule	nucleotide binding| microtubule motor activity| ATP binding	GO:0007018, GO:0005871, GO:0005874, GO:0000166, GO:0003777, GO:0005524	kinesin family member 3C
OBS_BC_208107	TSC22D2	0.335	2.16272	0.020119	NM_014779	Hs.665220, Hs.708131	regulation of transcription, DNA-dependent	-	transcription factor activity	GO:0006355, GO:0003700	TSC22 domain family, member 2
OBS_BC_239359	LSM2	1.27167	18.6925	0.0201878	NM_021177	Hs.103106	nuclear mRNA splicing, via spliceosome| RNA splicing	nucleus| spliceosome	RNA binding| protein binding| U6 snRNA binding	GO:0000398, GO:0008380, GO:0005634, GO:0005681, GO:0003723, GO:0005515, GO:0017070	LSM2 homolog, U6 small nuclear RNA associated (S. cerevisiae)
OBS_BC_234253	RASGRP3	0.361667	2.29968	0.0202068	NM_170672	Hs.143674	MAPKKK cascade| Ras protein signal transduction| regulation of GTPase activity| regulation of small GTPase mediated signal transduction	intracellular| cytoplasm| integral to plasma membrane	signal transducer activity| Ras guanyl-nucleotide exchange factor activity| calcium ion binding| protein binding| zinc ion binding| Ras GTPase binding| diacylglycerol binding| Rap GTPase activator activity	GO:0000165, GO:0007265, GO:0043087, GO:0051056, GO:0005622, GO:0005737, GO:0005887, GO:0046582, GO:0008270, GO:0017016, GO:0019992, GO:0004871, GO:0005088, GO:0005509, GO:0005515	RAS guanyl releasing protein 3 (calcium and DAG-regulated)
OBS_BC_220151	BAI3	0.411667	2.58028	0.0202319	NM_001704	Hs.13261	signal transduction| neuropeptide signaling pathway	plasma membrane| cell surface| integral to membrane	receptor activity| G-protein coupled receptor activity| brain-specific angiogenesis inhibitor activity	GO:0007165, GO:0007218, GO:0009986, GO:0016021, GO:0005886, GO:0004872, GO:0004930, GO:0016527	brain-specific angiogenesis inhibitor 3
OBS_BC_233681	ARG2	0.37	2.34423	0.0203483	NM_001172	Hs.708024	urea cycle| arginine catabolic process| striated muscle contraction| regulation of nitric oxide biosynthetic process| negative regulation of nitric-oxide synthase activity	mitochondrion	arginase activity| protein binding| hydrolase activity| manganese ion binding| metal ion binding| nitric-oxide synthase binding	GO:0006527, GO:0006941, GO:0000050, GO:0045428, GO:0051001, GO:0005739, GO:0046872, GO:0050998, GO:0004053, GO:0005515, GO:0016787, GO:0030145	arginase, type II
OBS_BC_235121	TFAP2A	0.33	2.13796	0.0203856	NM_001032280, NM_001042425, NM_003220	Hs.519880	transcription| regulation of transcription, DNA-dependent| regulation of transcription from RNA polymerase II promoter| signal transduction| ectoderm development	nucleus	transcription factor activity| RNA polymerase II transcription factor activity, enhancer binding| transcription coactivator activity| protein dimerization activity	GO:0006350, GO:0006355, GO:0006357, GO:0007165, GO:0007398, GO:0005634, GO:0003700, GO:0003705, GO:0003713, GO:0046983	transcription factor AP-2 alpha (activating enhancer binding protein 2 alpha)
OBS_BC_208456	MMP10	0.433333	2.71227	0.0205111	NM_002425	Hs.2258	proteolysis| metabolic process| collagen catabolic process	extracellular region| proteinaceous extracellular matrix| extracellular space	calcium ion binding| zinc ion binding| stromelysin 2 activity	GO:0006508, GO:0008152, GO:0030574, GO:0005576, GO:0005578, GO:0005615, GO:0005509, GO:0008270, GO:0030303	matrix metallopeptidase 10 (stromelysin 2)
OBS_BC_259231	IL3RA	0.468333	2.93991	0.0207929	NM_002183	Hs.632790	protein amino acid phosphorylation| multicellular organismal development	membrane| integral to membrane	receptor activity| hematopoietin/interferon-class (D200-domain) cytokine receptor activity| interleukin-3 receptor activity| receptor signaling protein activity	GO:0006468, GO:0007275, GO:0016020, GO:0016021, GO:0004872, GO:0004896, GO:0004912, GO:0005057	interleukin 3 receptor, alpha (low affinity)
OBS_BC_212537	KRT20	0.311667	2.04959	0.0208078	NM_019010	Hs.84905	apoptosis| biological_process| cellular response to stress| intermediate filament organization| regulation of protein secretion	cytoplasm| intermediate filament	structural constituent of cytoskeleton| protein binding	GO:0006915, GO:0008150, GO:0033554, GO:0045109, GO:0050708, GO:0005737, GO:0005882, GO:0005200, GO:0005515	keratin 20
OBS_BC_240800	STK33	0.436667	2.73317	0.0212637	NM_030906	Hs.501833	protein amino acid phosphorylation	-	nucleotide binding| protein serine/threonine kinase activity| ATP binding| transferase activity	GO:0006468, GO:0016740, GO:0000166, GO:0004674, GO:0005524	serine/threonine kinase 33
OBS_BC_235568	UBXD2	0.343333	2.20462	0.0212895	NM_014607	Hs.709238	response to unfolded protein	endoplasmic reticulum| endoplasmic reticulum membrane| membrane| integral to membrane	-	GO:0006986, GO:0016020, GO:0016021, GO:0005783, GO:0005789	UBX domain containing 2
OBS_BC_234831	TRPM6	0.435	2.7227	0.0213046	NM_017662	Hs.272225	protein amino acid phosphorylation| ion transport| calcium ion transport	membrane| integral to membrane	nucleotide binding| protein serine/threonine kinase activity| receptor activity| ion channel activity| calcium channel activity| calcium ion binding| ATP binding| zinc ion binding| kinase activity| transferase activity	GO:0006468, GO:0006811, GO:0006816, GO:0016020, GO:0016021, GO:0016301, GO:0016740, GO:0008270, GO:0000166, GO:0004674, GO:0004872, GO:0005216, GO:0005262, GO:0005509, GO:0005524	transient receptor potential cation channel, subfamily M, member 6
OBS_BC_225425	EP400	0.368333	2.33525	0.0213283	NM_015409	Hs.699245	chromatin modification	nucleus	nucleotide binding| DNA binding| helicase activity| ATP binding| hydrolase activity	GO:0016568, GO:0005634, GO:0016787, GO:0000166, GO:0003677, GO:0004386, GO:0005524	E1A binding protein p400
OBS_BC_221068	KLF16	0.39	2.45471	0.0213985	NM_031918	Hs.136280	transcription| regulation of transcription from RNA polymerase II promoter| dopamine receptor signaling pathway	intracellular| nucleus	transcription factor activity| zinc ion binding| metal ion binding	GO:0006350, GO:0006357, GO:0007212, GO:0005622, GO:0005634, GO:0003700, GO:0008270, GO:0046872	Kruppel-like factor 16
OBS_BC_236543	NDST3	1.08	12.0226	0.0214883	NM_004784	Hs.480596	protein amino acid deacetylation| protein amino acid sulfation	Golgi membrane| Golgi apparatus| membrane| integral to membrane	[heparan sulfate]-glucosamine N-sulfotransferase activity| transferase activity| hydrolase activity	GO:0006476, GO:0006477, GO:0000139, GO:0005794, GO:0016020, GO:0016021, GO:0016740, GO:0016787, GO:0015016	N-deacetylase/N-sulfotransferase (heparan glucosaminyl) 3
OBS_BC_242659	GALR1	1.08167	12.0689	0.021684	NM_001480	Hs.272191	ion transport| signal transduction| G-protein coupled receptor protein signaling pathway| negative regulation of adenylate cyclase activity| neuropeptide signaling pathway| synaptic transmission| digestion	plasma membrane| integral to membrane	rhodopsin-like receptor activity| receptor activity| galanin receptor activity| neuropeptide binding	GO:0006811, GO:0007165, GO:0007186, GO:0007194, GO:0007218, GO:0007268, GO:0007586, GO:0016021, GO:0005886, GO:0001584, GO:0004872, GO:0004966, GO:0042923	galanin receptor 1
OBS_BC_231202	MTHFD2	0.336667	2.17103	0.0217516	NM_001040409, NM_006636	Hs.469030	histidine biosynthetic process| purine nucleotide biosynthetic process| one-carbon compound metabolic process| metabolic process| amino acid biosynthetic process| methionine biosynthetic process| folic acid and derivative biosynthetic process| tetrahydrofolate metabolic process	mitochondrion	magnesium ion binding| methenyltetrahydrofolate cyclohydrolase activity| methylenetetrahydrofolate dehydrogenase (NAD+) activity| methylenetetrahydrofolate dehydrogenase (NADP+) activity| binding| oxidoreductase activity| hydrolase activity| phosphate binding	GO:0006164, GO:0006730, GO:0008152, GO:0008652, GO:0009086, GO:0009396, GO:0000105, GO:0046653, GO:0005739, GO:0000287, GO:0004477, GO:0004487, GO:0004488, GO:0005488, GO:0016491, GO:0016787, GO:0042301	methylenetetrahydrofolate dehydrogenase (NADP+ dependent) 2, methenyltetrahydrofolate cyclohydrolase
OBS_BC_200810	PDCD5	0.305	2.01837	0.0218161	NM_004708	Hs.443831	apoptosis| induction of apoptosis	-	DNA binding	GO:0006915, GO:0006917, GO:0003677	programmed cell death 5
OBS_BC_256301	RBM39	0.326667	2.12162	0.0219197	NM_004902, NM_184234, XR_016815, XR_018177	Hs.282901	transcription| regulation of transcription, DNA-dependent| mRNA processing| RNA splicing	nucleus| nucleoplasm| nuclear speck	nucleotide binding| RNA binding	GO:0006350, GO:0006355, GO:0006397, GO:0008380, GO:0016607, GO:0005634, GO:0005654, GO:0000166, GO:0003723	RNA binding motif protein 39| similar to RNA-binding region (RNP1, RRM) containing 2
OBS_BC_251796	FEM1C	0.31	2.04174	0.0220069	NM_020177	Hs.47367	ubiquitin cycle	cytoplasm	-	GO:0006512, GO:0005737	fem-1 homolog c (C. elegans)
OBS_BC_223909	AK3L1	0.393333	2.47362	0.0220606	NM_001005353, NM_013410, NM_203464, XM_001132080, XM_001725174, XM_928632	Hs.10862, Hs.592601	nucleobase, nucleoside, nucleotide and nucleic acid metabolic process| nucleobase, nucleoside, nucleotide and nucleic acid metabolic process	mitochondrion| mitochondrial matrix	nucleotide binding| adenylate kinase activity| ATP binding| GTP binding| transferase activity| adenylate kinase activity| ATP binding	GO:0006139, GO:0005739, GO:0005759, GO:0016740, GO:0000166, GO:0004017, GO:0005524, GO:0005525, GO:0006139, GO:0004017, GO:0005524	adenylate kinase 3-like 1| adenylate kinase 3-like 2
OBS_BC_207201	INTS3	0.471667	2.96256	0.022068	NM_023015	Hs.516522	snRNA processing	nucleus| integrator complex	protein binding	GO:0016180, GO:0032039, GO:0005634, GO:0005515	integrator complex subunit 3
OBS_BC_216986	CXCL3	0.338333	2.17938	0.0220685	NM_002090	Hs.89690	chemotaxis| inflammatory response| immune response| G-protein coupled receptor protein signaling pathway	extracellular region| extracellular space	chemokine activity	GO:0006935, GO:0006954, GO:0006955, GO:0007186, GO:0005576, GO:0005615, GO:0008009	chemokine (C-X-C motif) ligand 3
OBS_BC_220885	KCTD19	0.316667	2.07332	0.0221135	NM_001100915	Hs.299127	potassium ion transport	voltage-gated potassium channel complex| membrane	voltage-gated potassium channel activity| protein binding	GO:0006813, GO:0008076, GO:0016020, GO:0005249, GO:0005515	potassium channel tetramerisation domain containing 19
OBS_BC_223188	PPM1E	0.316667	2.07332	0.0221135	NM_014906	Hs.245044	protein amino acid dephosphorylation	nucleus| cytoplasm| protein serine/threonine phosphatase complex	magnesium ion binding| protein serine/threonine phosphatase activity| hydrolase activity| manganese ion binding	GO:0006470, GO:0008287, GO:0005634, GO:0005737, GO:0000287, GO:0004722, GO:0016787, GO:0030145	protein phosphatase 1E (PP2C domain containing)
OBS_BC_255676	KIF13A	0.303333	2.01064	0.022121	NM_001105566, NM_001105567, NM_001105568, NM_022113	Hs.189915	microtubule-based movement| protein transport	microtubule| microtubule associated complex	nucleotide binding| microtubule motor activity| ATP binding	GO:0007018, GO:0015031, GO:0005874, GO:0005875, GO:0000166, GO:0003777, GO:0005524	kinesin family member 13A
OBS_BC_216467	THOC1	0.388333	2.44531	0.0222602	NM_005131	Hs.699172	mRNA processing| transport| signal transduction| RNA splicing| mRNA transport	nucleus| nuclear matrix| nuclear speck	DNA binding| RNA binding| protein binding	GO:0006397, GO:0006810, GO:0007165, GO:0008380, GO:0051028, GO:0005634, GO:0016363, GO:0016607, GO:0003677, GO:0003723, GO:0005515	THO complex 1
OBS_BC_231707	RPL7A	0.303333	2.01064	0.0224307	NM_000972, XM_001720549, XM_001722043, XM_001723546, XR_015663, XR_015742, XR_016633, XR_018020, XR_038254, XR_039059	Hs.499839, Hs.655483	translation| ribosome biogenesis and assembly| translation| ribosome biogenesis and assembly	intracellular| membrane fraction| ribosome| cytosolic large ribosomal subunit| polysomal ribosome| intracellular| ribosome	RNA binding| structural constituent of ribosome| structural constituent of ribosome	GO:0006412, GO:0042254, GO:0042788, GO:0022625, GO:0005622, GO:0005624, GO:0005840, GO:0003723, GO:0003735, GO:0006412, GO:0042254, GO:0005622, GO:0005840, GO:0003735	ribosomal protein L7a| similar to ribosomal protein L7a| similar to 60S ribosomal protein L7a| similar to mCG12602| hypothetical LOC728992
OBS_BC_225204	TTN	0.31	2.04174	0.0225011	NM_003319, NM_133378, NM_133379, NM_133432, NM_133437	Hs.654592	carbohydrate metabolic process| protein amino acid phosphorylation| proteolysis| striated muscle contraction| response to oxidative stress| mitosis| myofibril assembly| regulation of Rho protein signal transduction| protein amino acid autophosphorylation	condensed nuclear chromosome| intracellular| nucleus| cytoplasm| sarcomere| Z disc	nucleotide binding| cysteine-type endopeptidase activity| peroxidase activity| protein serine/threonine kinase activity| protein-tyrosine kinase activity| Rho guanyl-nucleotide exchange factor activity| calmodulin binding| ATP binding| structural constituent of muscle| transferase activity| myosin binding| heme binding| identical protein binding| alpha-actinin binding	GO:0005975, GO:0006468, GO:0006508, GO:0006941, GO:0006979, GO:0007067, GO:0030239, GO:0035023, GO:0046777, GO:0005622, GO:0005634, GO:0005737, GO:0030017, GO:0030018, GO:0000794, GO:0004197, GO:0004601, GO:0004674, GO:0004713, GO:0005089, GO:0005516, GO:0005524, GO:0008307, GO:0016740, GO:0017022, GO:0020037, GO:0051393, GO:0042802, GO:0000166	titin
OBS_BC_217017	H2AFX	0.308333	2.03392	0.0225634	NM_002105	Hs.477879	double-strand break repair via homologous recombination| DNA repair| DNA recombination| nucleosome assembly| cell cycle| meiosis| spermatogenesis	nucleosome| nucleus| replication fork| chromosome	damaged DNA binding| protein binding	GO:0000724, GO:0006281, GO:0006310, GO:0006334, GO:0007049, GO:0007126, GO:0007283, GO:0000786, GO:0005634, GO:0005657, GO:0005694, GO:0003684, GO:0005515	H2A histone family, member X
OBS_BC_249646	TAF6L	0.385	2.42661	0.0225944	NM_006473	Hs.131846	chromatin remodeling| transcription| transcription initiation| regulation of transcription from RNA polymerase II promoter| regulation of transcription factor activity	histone deacetylase complex| nucleus	DNA binding| RNA polymerase II transcription factor activity| transcription initiation factor activity	GO:0006338, GO:0006350, GO:0006352, GO:0006357, GO:0051090, GO:0005634, GO:0000118, GO:0003677, GO:0003702, GO:0016986	TAF6-like RNA polymerase II, p300/CBP-associated factor (PCAF)-associated factor, 65kDa
OBS_BC_218750	EPS8L1	0.868333	7.38471	0.0226099	NM_017729, NM_133180	Hs.438862	biological_process	cellular_component| cytoplasm	molecular_function	GO:0008150, GO:0005575, GO:0005737, GO:0003674	EPS8-like 1
OBS_BC_233315	TIAM2	0.358333	2.28209	0.0226259	NM_012454	Hs.586279	intracellular signaling cascade| regulation of Rho protein signal transduction	intracellular| cytoplasm| cell projection	receptor signaling protein activity| guanyl-nucleotide exchange factor activity| Rho guanyl-nucleotide exchange factor activity| protein binding	GO:0007242, GO:0035023, GO:0042995, GO:0005622, GO:0005737, GO:0005057, GO:0005085, GO:0005089, GO:0005515	T-cell lymphoma invasion and metastasis 2
OBS_BC_261228	SLC10A7	0.383333	2.41732	0.0228128	NM_032128	Hs.659209	ion transport| sodium ion transport	membrane| integral to membrane	bile acid:sodium symporter activity| symporter activity| sodium ion binding	GO:0006811, GO:0006814, GO:0016020, GO:0016021, GO:0031402, GO:0008508, GO:0015293	solute carrier family 10 (sodium/bile acid cotransporter family), member 7
OBS_BC_217619	SFRS8	0.321667	2.09733	0.0228298	NM_004592	Hs.308171	transcription| regulation of transcription, DNA-dependent| mRNA splice site selection| mRNA processing| RNA splicing	nucleus	RNA binding	GO:0006350, GO:0006355, GO:0006376, GO:0006397, GO:0008380, GO:0005634, GO:0003723	splicing factor, arginine/serine-rich 8 (suppressor-of-white-apricot homolog, Drosophila)
OBS_BC_225568	RFC4	0.308333	2.03392	0.022966	NM_002916, NM_181573	Hs.709422	DNA replication| DNA strand elongation during DNA replication| DNA repair| phosphoinositide-mediated signaling	nucleus| DNA replication factor C complex	nucleotide binding| DNA clamp loader activity| protein binding| ATP binding| nucleoside-triphosphatase activity	GO:0006260, GO:0006271, GO:0006281, GO:0048015, GO:0005634, GO:0005663, GO:0017111, GO:0000166, GO:0003689, GO:0005515, GO:0005524	replication factor C (activator 1) 4, 37kDa
OBS_BC_210013	ZBTB7A	0.318333	2.08129	0.0230667	NM_015898	Hs.591384	negative regulation of transcription from RNA polymerase II promoter| transcription	intracellular| nucleus	DNA binding| protein binding| zinc ion binding| transcription repressor activity| histone acetyltransferase binding| metal ion binding	GO:0000122, GO:0006350, GO:0005622, GO:0005634, GO:0003677, GO:0005515, GO:0008270, GO:0016564, GO:0035035, GO:0046872	zinc finger and BTB domain containing 7A
OBS_BC_207309	DSTN	0.316667	2.07332	0.0231613	NM_001011546, NM_006870	Hs.304192, Hs.705996	cytokinesis| cell motility| actin polymerization and/or depolymerization| positive regulation of actin filament depolymerization| actin filament severing	intracellular| cytoplasm| cortical actin cytoskeleton	actin binding	GO:0000910, GO:0006928, GO:0008154, GO:0030836, GO:0051014, GO:0030864, GO:0005622, GO:0005737, GO:0003779	destrin (actin depolymerizing factor)
OBS_BC_232132	PLCB2	0.308333	2.03392	0.0231682	NM_004573	Hs.355888	phospholipid metabolic process| activation of phospholipase C activity| intracellular signaling cascade| lipid catabolic process	-	phosphoinositide phospholipase C activity| signal transducer activity| calcium ion binding| hydrolase activity	GO:0006644, GO:0007202, GO:0007242, GO:0016042, GO:0016787, GO:0004435, GO:0004871, GO:0005509	phospholipase C, beta 2
OBS_BC_205760	NSMCE1	0.396667	2.49268	0.0233518	NM_145080	Hs.284295	DNA repair| DNA recombination	nucleus	zinc ion binding| metal ion binding	GO:0006281, GO:0006310, GO:0005634, GO:0008270, GO:0046872	non-SMC element 1 homolog (S. cerevisiae)
OBS_BC_248973	UGT3A1	0.473333	2.97395	0.0233966	NM_152404	Hs.254699	metabolic process	membrane| integral to membrane	glucuronosyltransferase activity| transferase activity, transferring hexosyl groups	GO:0008152, GO:0016020, GO:0016021, GO:0016758, GO:0015020	UDP glycosyltransferase 3 family, polypeptide A1
OBS_BC_238038	LEFTY2	0.286667	1.93494	0.0234811	NM_003240	Hs.520187	transforming growth factor beta receptor signaling pathway| cell-cell signaling| multicellular organismal development| oocyte axis determination| cell growth	extracellular region| extracellular space	cytokine activity| transforming growth factor beta receptor binding| growth factor activity	GO:0007179, GO:0007267, GO:0007275, GO:0007309, GO:0016049, GO:0005576, GO:0005615, GO:0005125, GO:0005160, GO:0008083	left-right determination factor 2
OBS_BC_225846	MAOA	0.36	2.29087	0.0234822	NM_000240	Hs.183109	catecholamine metabolic process| behavior| dopamine catabolic process	mitochondrion| mitochondrial outer membrane| membrane| integral to membrane	protein binding| amine oxidase activity| electron carrier activity	GO:0006584, GO:0007610, GO:0042420, GO:0005739, GO:0005741, GO:0016020, GO:0016021, GO:0008131, GO:0009055, GO:0005515	monoamine oxidase A
OBS_BC_200420	MYL1	0.685	4.84172	0.0235724	NM_079420, NM_079422	Hs.187338	muscle development| muscle filament sliding	muscle myosin complex| myosin complex| sarcomere	motor activity| calcium ion binding| structural constituent of muscle	GO:0007517, GO:0030049, GO:0005859, GO:0016459, GO:0030017, GO:0008307, GO:0003774, GO:0005509	myosin, light chain 1, alkali; skeletal, fast
OBS_BC_239123	PCGF2	0.311667	2.04959	0.0236408	NM_007144	Hs.371617, Hs.709176	transcription| regulation of transcription, DNA-dependent	nucleus	transcription factor activity| protein binding| zinc ion binding| metal ion binding	GO:0006350, GO:0006355, GO:0005634, GO:0003700, GO:0005515, GO:0008270, GO:0046872	polycomb group ring finger 2
OBS_BC_205865	PRDM5	0.38	2.39883	0.0236928	NM_018699	Hs.666782, Hs.669312	transcription| regulation of transcription, DNA-dependent	intracellular| nucleus	DNA binding| zinc ion binding| metal ion binding	GO:0006350, GO:0006355, GO:0005622, GO:0005634, GO:0003677, GO:0008270, GO:0046872	PR domain containing 5
OBS_BC_239667	ZNF20	0.306667	2.02613	0.0237676	NM_021143	Hs.709334	transcription| regulation of transcription, DNA-dependent	intracellular| nucleus	nucleic acid binding| DNA binding| zinc ion binding| metal ion binding	GO:0006350, GO:0006355, GO:0005622, GO:0005634, GO:0003676, GO:0003677, GO:0008270, GO:0046872	zinc finger protein 20
OBS_BC_216291	PPP1R3A	0.378333	2.38964	0.0238229	NM_002711	Hs.458309	carbohydrate metabolic process| glycogen metabolic process	membrane| integral to membrane	type 1 serine/threonine specific protein phosphatase inhibitor activity	GO:0005975, GO:0005977, GO:0016020, GO:0016021, GO:0004865	protein phosphatase 1, regulatory (inhibitor) subunit 3A
OBS_BC_248848	FUT9	0.341667	2.19617	0.0238791	NM_006581	Hs.49117	carbohydrate metabolic process| protein amino acid glycosylation| L-fucose catabolic process	Golgi apparatus| membrane| integral to membrane	transferase activity, transferring glycosyl groups| alpha(1,3)-fucosyltransferase activity	GO:0005975, GO:0006486, GO:0042355, GO:0005794, GO:0016020, GO:0016021, GO:0016757, GO:0046920	fucosyltransferase 9 (alpha (1,3) fucosyltransferase)
OBS_BC_232266	TYW3	0.371667	2.35324	0.0240431	NM_138467	Hs.348411	tRNA processing	-	methyltransferase activity| transferase activity	GO:0008033, GO:0008168, GO:0016740	tRNA-yW synthesizing protein 3 homolog (S. cerevisiae)
OBS_BC_230579	PRKAG1	0.436667	2.73317	0.0240691	NM_002733, NM_212461	Hs.530862	protein amino acid phosphorylation| fatty acid biosynthetic process| signal transduction| spermatogenesis	nucleus	cAMP-dependent protein kinase activity| kinase activity	GO:0006468, GO:0006633, GO:0007165, GO:0007283, GO:0005634, GO:0004691, GO:0016301	protein kinase, AMP-activated, gamma 1 non-catalytic subunit
OBS_BC_233982	IRAK1	0.366667	2.32631	0.0240711	NM_001569	Hs.522819	protein amino acid phosphorylation| signal transduction| transmembrane receptor protein serine/threonine kinase signaling pathway| activation of NF-kappaB-inducing kinase| positive regulation of transcription| protein amino acid autophosphorylation| protein oligomerization	interleukin-1 receptor complex	nucleotide binding| magnesium ion binding| protein serine/threonine kinase activity| NF-kappaB-inducing kinase activity| receptor activity| protein binding| ATP binding| transcription activator activity| transferase activity| protein kinase binding| protein homodimerization activity	GO:0006468, GO:0007165, GO:0007178, GO:0007250, GO:0045941, GO:0046777, GO:0051259, GO:0045323, GO:0000166, GO:0000287, GO:0004674, GO:0004704, GO:0004872, GO:0005515, GO:0005524, GO:0016563, GO:0016740, GO:0019901, GO:0042803	interleukin-1 receptor-associated kinase 1
OBS_BC_205879	PSCD4	0.353333	2.25597	0.0241095	NM_013385	Hs.170944	regulation of ARF protein signal transduction	intracellular	ARF guanyl-nucleotide exchange factor activity	GO:0032012, GO:0005622, GO:0005086	pleckstrin homology, Sec7 and coiled-coil domains 4
OBS_BC_244603	BMP4	0.295	1.97242	0.0243446	NM_001202, NM_130850, NM_130851	Hs.68879	angiogenesis| ureteric bud branching| positive regulation of protein amino acid phosphorylation| multicellular organismal development| germ cell development| mesodermal cell fate determination| heart development| dorsoventral neural tube patterning| telencephalon regionalization| erythrocyte differentiation| lung development| positive regulation of bone mineralization| BMP signaling pathway| fore…	extracellular region| proteinaceous extracellular matrix| extracellular space	signal transducer activity| cytokine activity| protein binding| growth factor activity| heparin binding	GO:0021904, GO:0021978, GO:0030218, GO:0030324, GO:0030501, GO:0030509, GO:0030900, GO:0032331, GO:0040007, GO:0042475, GO:0043010, GO:0045165, GO:0045662, GO:0045669, GO:0045786, GO:0045843, GO:0051145, GO:0051216, GO:0001525, GO:0001658, GO:0001934, GO:0007275, GO:0007281, GO:0007500, GO:0007507, GO:0005576, GO:0005578, GO:0005615, GO:0008083, GO:0008201, GO:0004871, GO:0005125, GO:0005515	bone morphogenetic protein 4
OBS_BC_216164	NECAB3	0.393333	2.47362	0.0243634	NM_031231, NM_031232	Hs.516986	protein secretion| antibiotic biosynthetic process| protein metabolic process| regulation of amyloid precursor protein biosynthetic process	Golgi cis cisterna| nucleus| cytoplasm| endoplasmic reticulum membrane	calcium ion binding| protein binding| oxidoreductase activity	GO:0009306, GO:0017000, GO:0019538, GO:0042984, GO:0000137, GO:0005634, GO:0005737, GO:0005789, GO:0005509, GO:0005515, GO:0016491	N-terminal EF-hand calcium binding protein 3
OBS_BC_204250	LTBP1	0.38	2.39883	0.024503	NM_000627, NM_206943	Hs.706751	biological_process	extracellular region| proteinaceous extracellular matrix	transforming growth factor beta receptor activity| binding| calcium ion binding| growth factor binding	GO:0008150, GO:0005576, GO:0005578, GO:0005024, GO:0005488, GO:0005509, GO:0019838	latent transforming growth factor beta binding protein 1
OBS_BC_218392	FBXO15	0.276667	1.89089	0.024641	NM_152676	Hs.664011	ubiquitin cycle	SCF ubiquitin ligase complex	protein binding	GO:0006512, GO:0019005, GO:0005515	F-box protein 15
OBS_BC_231365	AMPH	0.293333	1.96487	0.0246936	NM_001635, NM_139316	Hs.592182	endocytosis| synaptic transmission	cytoplasm| synaptic vesicle| actin cytoskeleton| membrane| cell junction| cytoplasmic vesicle| synapse	protein binding	GO:0006897, GO:0007268, GO:0008021, GO:0015629, GO:0016020, GO:0030054, GO:0031410, GO:0045202, GO:0005737, GO:0005515	amphiphysin
OBS_BC_230679	SGCA	0.383333	2.41732	0.024728	NM_000023	Hs.463412	muscle contraction| muscle development	cytoplasm| cytoskeleton| dystrophin-associated glycoprotein complex| sarcoglycan complex| membrane| integral to membrane	calcium ion binding| protein binding	GO:0006936, GO:0007517, GO:0016010, GO:0016012, GO:0016020, GO:0016021, GO:0005737, GO:0005856, GO:0005509, GO:0005515	sarcoglycan, alpha (50kDa dystrophin-associated glycoprotein)
OBS_BC_238611	ASCL1	0.301667	2.00293	0.0248979	NM_004316	Hs.643451	neuron migration| regulation of transcription from RNA polymerase II promoter| Notch signaling pathway| pattern specification process| nervous system development| neuroblast fate determination| neuroblast proliferation| glial cell differentiation| neuron development| subpallium neuron fate commitment| regulation of timing of subpallium neuron differentiation	nucleus	transcription factor activity| protein binding	GO:0006357, GO:0007219, GO:0007389, GO:0007399, GO:0007400, GO:0007405, GO:0010001, GO:0048666, GO:0060163, GO:0060165, GO:0001764, GO:0005634, GO:0003700, GO:0005515	achaete-scute complex homolog 1 (Drosophila)
OBS_BC_202799	SCAP	0.28	1.90546	0.0249152	NM_012235	Hs.531789	lipid metabolic process| sterol depletion response, SREBP target gene transcriptional activation| steroid metabolic process| cholesterol metabolic process| negative regulation of cholesterol biosynthetic process| positive regulation of low-density lipoprotein receptor biosynthetic process	Golgi membrane| endoplasmic reticulum| endoplasmic reticulum membrane| Golgi apparatus| membrane| integral to membrane| cytoplasmic vesicle	unfolded protein binding	GO:0006629, GO:0006994, GO:0008202, GO:0008203, GO:0045541, GO:0045716, GO:0016020, GO:0016021, GO:0031410, GO:0000139, GO:0005783, GO:0005789, GO:0005794, GO:0051082	SREBF chaperone
OBS_BC_217908	FOS	0.315	2.06538	0.0249418	NM_005252	Hs.25647	DNA methylation| regulation of transcription from RNA polymerase II promoter| inflammatory response| nervous system development	nucleus| transcription factor complex	double-stranded DNA binding| transcription factor activity| specific RNA polymerase II transcription factor activity| sequence-specific DNA binding| protein heterodimerization activity	GO:0006306, GO:0006357, GO:0006954, GO:0007399, GO:0005634, GO:0005667, GO:0003690, GO:0003700, GO:0003704, GO:0043565, GO:0046982	v-fos FBJ murine osteosarcoma viral oncogene homolog
OBS_BC_235047	RASSF4	0.288333	1.94238	0.0249452	NM_032023	Hs.522895	signal transduction| negative regulation of cell cycle	-	protein binding	GO:0007165, GO:0045786, GO:0005515	Ras association (RalGDS/AF-6) domain family member 4
OBS_BC_251334	AMIGO2	0.321667	2.09733	0.0252775	NM_181847	Hs.121520	cell adhesion| homophilic cell adhesion| heterophilic cell adhesion| negative regulation of programmed cell death	nucleus| plasma membrane| integral to membrane	protein binding	GO:0007155, GO:0007156, GO:0007157, GO:0043069, GO:0005634, GO:0005886, GO:0016021, GO:0005515	adhesion molecule with Ig-like domain 2
OBS_BC_209048	DHCR24	0.29	1.94984	0.025352	NM_014762	Hs.498727	cholesterol biosynthetic process| apoptosis| anti-apoptosis| response to oxidative stress| cell cycle arrest| protein localization| tissue development| membrane organization and biogenesis| male genitalia development| plasminogen activation| amyloid precursor protein catabolic process| negative regulation of caspase activity| neuroprotection| skin development	Golgi membrane| nucleus| endoplasmic reticulum| endoplasmic reticulum membrane| Golgi apparatus| membrane| integral to membrane	oxidoreductase activity| oxidoreductase activity, acting on the CH-CH group of donors, NAD or NADP as acceptor| enzyme binding| peptide antigen binding| FAD binding	GO:0006695, GO:0006915, GO:0006916, GO:0006979, GO:0007050, GO:0008104, GO:0009888, GO:0016044, GO:0042987, GO:0043154, GO:0043526, GO:0043588, GO:0030539, GO:0031639, GO:0000139, GO:0005634, GO:0005783, GO:0005789, GO:0005794, GO:0016020, GO:0016021, GO:0016491, GO:0016628, GO:0019899, GO:0042605, GO:0050660	24-dehydrocholesterol reductase
OBS_BC_216663	PPP2R2C	0.286667	1.93494	0.0253874	NM_020416, NM_181876	Hs.479069	signal transduction	protein phosphatase type 2A complex	protein phosphatase type 2A regulator activity	GO:0007165, GO:0000159, GO:0008601	protein phosphatase 2 (formerly 2A), regulatory subunit B, gamma isoform
OBS_BC_248585	TXNDC8	0.3	1.99526	0.0253993	NM_001003936	Hs.147064	multicellular organismal development| spermatogenesis| cell differentiation| cell redox homeostasis	cytoplasm| Golgi apparatus	-	GO:0007275, GO:0007283, GO:0030154, GO:0045454, GO:0005737, GO:0005794	thioredoxin domain containing 8 (spermatozoa)
OBS_BC_206302	SRBD1	0.345	2.21309	0.0254593	NM_018079	Hs.14229	nucleobase, nucleoside, nucleotide and nucleic acid metabolic process	-	RNA binding| hydrolase activity, acting on ester bonds	GO:0006139, GO:0016788, GO:0003723	S1 RNA binding domain 1
OBS_BC_245150	POU2F2	0.81	6.45654	0.0254761	NM_002698	Hs.654420	regulation of transcription, DNA-dependent| transcription from RNA polymerase II promoter| humoral immune response| biological_process	nucleus| cytoplasm	DNA binding| transcription factor activity| sequence-specific DNA binding	GO:0006355, GO:0006366, GO:0006959, GO:0008150, GO:0005634, GO:0005737, GO:0003677, GO:0003700, GO:0043565	POU class 2 homeobox 2
OBS_BC_219015	PPM1B	0.346667	2.2216	0.02555	NM_001033557, NM_002706, NM_177969	Hs.416769	protein amino acid dephosphorylation	protein serine/threonine phosphatase complex	magnesium ion binding| phosphoprotein phosphatase activity| protein serine/threonine phosphatase activity| protein binding| hydrolase activity| manganese ion binding	GO:0006470, GO:0008287, GO:0016787, GO:0030145, GO:0000287, GO:0004721, GO:0004722, GO:0005515	protein phosphatase 1B (formerly 2C), magnesium-dependent, beta isoform
OBS_BC_239161	UBE2T	0.363333	2.30852	0.0256591	NM_014176	Hs.5199	ubiquitin cycle| regulation of protein metabolic process	-	ubiquitin-protein ligase activity| ligase activity	GO:0006512, GO:0051246, GO:0004842, GO:0016874	ubiquitin-conjugating enzyme E2T (putative)
OBS_BC_203663	RIOK3	0.295	1.97242	0.025705	NM_003831	Hs.445511, Hs.709365	protein amino acid phosphorylation| chromosome segregation	-	nucleotide binding| protein serine/threonine kinase activity| protein binding| ATP binding| kinase activity| transferase activity	GO:0006468, GO:0007059, GO:0016301, GO:0016740, GO:0000166, GO:0004674, GO:0005515, GO:0005524	RIO kinase 3 (yeast)
OBS_BC_249812	PSG4	0.311667	2.04959	0.0257648	-	Hs.678990	defense response| female pregnancy	extracellular region| extracellular space	-	GO:0006952, GO:0007565, GO:0005576, GO:0005615	pregnancy specific beta-1-glycoprotein 4
OBS_BC_238491	KIF2B	0.4	2.51189	0.0258943	NM_032559	Hs.708626	microtubule-based movement| cell cycle| mitosis| cell division	centrosome| spindle| microtubule| microtubule associated complex	nucleotide binding| microtubule motor activity| ATP binding	GO:0007018, GO:0007049, GO:0007067, GO:0051301, GO:0005813, GO:0005819, GO:0005874, GO:0005875, GO:0000166, GO:0003777, GO:0005524	kinesin family member 2B
OBS_BC_213056	BLNK	0.313333	2.05747	0.0259994	NM_001114094, NM_013314	Hs.665244	inflammatory response| humoral immune response| intracellular signaling cascade| hemocyte development| B cell differentiation	intracellular| cytoplasm| membrane	transmembrane receptor protein tyrosine kinase adaptor protein activity| SH3/SH2 adaptor activity| protein binding	GO:0006954, GO:0006959, GO:0007242, GO:0007516, GO:0030183, GO:0016020, GO:0005622, GO:0005737, GO:0005068, GO:0005070, GO:0005515	B-cell linker
OBS_BC_234697	WNT2	0.873333	7.47022	0.0260584	NM_003391	Hs.567356	neuron migration| negative regulation of endothelial cell proliferation| Wnt receptor signaling pathway, calcium modulating pathway| synaptic transmission| multicellular organismal development| brain development| lactation| sperm motility| transepithelial chloride transport| lung development| positive regulation of microtubule polymerization| vasodilation| response to drug| response to peptide ho…	extracellular region| proteinaceous extracellular matrix| membrane fraction| soluble fraction| mitochondrion| cytosol| plasma membrane| focal adhesion| basal plasma membrane| apical plasma membrane| flagellum| cytoplasmic vesicle membrane| lipid raft	protein-tyrosine kinase activity| signal transducer activity| extracellular matrix structural constituent| kinase binding| syntaxin binding| nitric-oxide synthase binding	GO:0007223, GO:0007268, GO:0007275, GO:0007420, GO:0007595, GO:0001764, GO:0001937, GO:0030317, GO:0030321, GO:0030324, GO:0031116, GO:0042311, GO:0042493, GO:0043434, GO:0043627, GO:0046777, GO:0045121, GO:0030659, GO:0009925, GO:0016324, GO:0019861, GO:0005576, GO:0005578, GO:0005624, GO:0005625, GO:0005739, GO:0005829, GO:0005886, GO:0005925, GO:0019900, GO:0019905, GO:0004713, GO:0004871, GO:…	wingless-type MMTV integration site family member 2
OBS_BC_200485	RHOB	0.41	2.5704	0.0261074	NM_004040	Hs.502876	transformed cell apoptosis| cell adhesion| small GTPase mediated signal transduction| Rho protein signal transduction| multicellular organismal development| endosome to lysosome transport| protein transport| cell differentiation| positive regulation of angiogenesis| negative regulation of cell cycle	intracellular| nucleus| endosome| plasma membrane| late endosome membrane	nucleotide binding| GTPase activity| protein binding| GTP binding	GO:0006927, GO:0007155, GO:0007264, GO:0007266, GO:0007275, GO:0008333, GO:0015031, GO:0030154, GO:0045766, GO:0045786, GO:0031902, GO:0005622, GO:0005634, GO:0005768, GO:0005886, GO:0000166, GO:0003924, GO:0005515, GO:0005525	ras homolog gene family, member B
OBS_BC_208338	DDB1	0.301667	2.00293	0.0262074	NM_001923	Hs.290758, Hs.705536	cell cycle checkpoint| nucleotide-excision repair| ubiquitin cycle	nucleus| cytoplasm	damaged DNA binding| protein binding	GO:0000075, GO:0006289, GO:0006512, GO:0005634, GO:0005737, GO:0003684, GO:0005515	damage-specific DNA binding protein 1, 127kDa
OBS_BC_222773	EFNA4	0.403333	2.53124	0.0262206	-	Hs.449913, Hs.639422	cell-cell signaling	extracellular region| plasma membrane| integral to plasma membrane| membrane| anchored to membrane	transmembrane-ephrin receptor activity	GO:0007267, GO:0016020, GO:0031225, GO:0005576, GO:0005886, GO:0005887, GO:0005005	ephrin-A4
OBS_BC_215507	RAP2C	0.565	3.67282	0.0262244	NM_021183	Hs.119889	small GTPase mediated signal transduction	intracellular| plasma membrane	nucleotide binding| GTP binding	GO:0007264, GO:0005622, GO:0005886, GO:0000166, GO:0005525	RAP2C, member of RAS oncogene family
OBS_BC_229448	ITGA7	0.298333	1.98762	0.0262676	NM_002206	Hs.524484, Hs.639559	cell adhesion| homophilic cell adhesion| cell-matrix adhesion| integrin-mediated signaling pathway| muscle development| regulation of cell shape	integrin complex| membrane	receptor activity| calcium ion binding| protein binding	GO:0007155, GO:0007156, GO:0007160, GO:0007229, GO:0007517, GO:0008360, GO:0016020, GO:0008305, GO:0004872, GO:0005509, GO:0005515	integrin, alpha 7
OBS_BC_258698	ITGA3	0.385	2.42661	0.0264277	-	Hs.265829	cell adhesion| cell-matrix adhesion| integrin-mediated signaling pathway	integrin complex| membrane| integral to membrane	receptor activity| calcium ion binding| protein binding	GO:0007155, GO:0007160, GO:0007229, GO:0008305, GO:0016020, GO:0016021, GO:0004872, GO:0005509, GO:0005515	integrin, alpha 3 (antigen CD49C, alpha 3 subunit of VLA-3 receptor)
OBS_BC_220681	LMLN	0.276667	1.89089	0.0264572	NM_033029	Hs.518540	proteolysis| cell cycle| mitosis| cell adhesion| cell division	cytoplasm| membrane	metalloendopeptidase activity| zinc ion binding| metal ion binding	GO:0006508, GO:0007049, GO:0007067, GO:0007155, GO:0051301, GO:0005737, GO:0016020, GO:0046872, GO:0004222, GO:0008270	leishmanolysin-like (metallopeptidase M8 family)
OBS_BC_207898	SETX	0.345	2.21309	0.0264655	NM_015046	Hs.460317	double-strand break repair| RNA processing| cell death	nucleus| nucleoplasm| cytoplasm	nucleotide binding| DNA binding| DNA helicase activity| ATP binding| hydrolase activity	GO:0006302, GO:0006396, GO:0008219, GO:0005634, GO:0005654, GO:0005737, GO:0016787, GO:0000166, GO:0003677, GO:0003678, GO:0005524	senataxin
OBS_BC_251894	GALK2	0.313333	2.05747	0.0266118	NM_001001556, NM_002044	Hs.122006, Hs.695113	galactose metabolic process| metabolic process| carbohydrate phosphorylation	cytoplasm	nucleotide binding| galactokinase activity| ATP binding| kinase activity| transferase activity| N-acetylgalactosamine kinase activity	GO:0006012, GO:0008152, GO:0046835, GO:0005737, GO:0000166, GO:0004335, GO:0005524, GO:0016301, GO:0016740, GO:0033858	galactokinase 2
OBS_BC_257547	CNTNAP2	0.336667	2.17103	0.0266562	NM_014141	Hs.655684	cell adhesion| signal transduction| neuron recognition| transmission of nerve impulse	membrane| integral to membrane	receptor binding	GO:0007155, GO:0007165, GO:0008038, GO:0019226, GO:0016020, GO:0016021, GO:0005102	contactin associated protein-like 2
OBS_BC_217053	RICTOR	0.406667	2.55074	0.0266925	NM_152756	Hs.407926	embryonic development| actin cytoskeleton reorganization| regulation of protein kinase B signaling cascade	TORC2 complex	binding	GO:0009790, GO:0031532, GO:0051896, GO:0031932, GO:0005488	rapamycin-insensitive companion of mTOR
OBS_BC_224303	FAP	0.326667	2.12162	0.0270566	NM_004460	Hs.654370	proteolysis	plasma membrane| integral to membrane| lamellipodium	metalloendopeptidase activity| dipeptidyl-peptidase IV activity| prolyl oligopeptidase activity| protein homodimerization activity	GO:0006508, GO:0016021, GO:0030027, GO:0005886, GO:0004222, GO:0004274, GO:0004287, GO:0042803	fibroblast activation protein, alpha
OBS_BC_259835	APOD	0.291667	1.95734	0.0270651	NM_001647	Hs.522555	lipid metabolic process| transport	extracellular region| extracellular space	transporter activity| lipid transporter activity| retinoid binding| protein binding| high-density lipoprotein binding| lipid binding	GO:0006629, GO:0006810, GO:0005576, GO:0005615, GO:0008035, GO:0008289, GO:0005215, GO:0005319, GO:0005501, GO:0005515	apolipoprotein D
OBS_BC_217116	ADAM20	0.403333	2.53124	0.0273353	NM_003814	Hs.177984	proteolysis| single fertilization	membrane| integral to membrane	metalloendopeptidase activity| zinc ion binding| metal ion binding	GO:0006508, GO:0007338, GO:0016020, GO:0016021, GO:0046872, GO:0008270, GO:0004222	ADAM metallopeptidase domain 20
OBS_BC_213151	NEXN	0.351667	2.24733	0.0273425	NM_144573	Hs.632387	regulation of cell migration| regulation of cytoskeleton organization and biogenesis	cytoplasm| cytoskeleton| cell-substrate adherens junction| cell junction	actin filament binding	GO:0030334, GO:0051493, GO:0005737, GO:0005856, GO:0005924, GO:0030054, GO:0051015	nexilin (F actin binding protein)
OBS_BC_221303	EMID2	0.395	2.48313	0.0273811	NM_133457	Hs.654854	phosphate transport	extracellular region| proteinaceous extracellular matrix| cytoplasm	-	GO:0006817, GO:0005576, GO:0005578, GO:0005737	EMI domain containing 2
OBS_BC_215949	OR52R1	0.32	2.0893	0.0279232	NM_001005177	Hs.553563	signal transduction| G-protein coupled receptor protein signaling pathway| sensory perception of smell| response to stimulus	plasma membrane| integral to membrane	receptor activity| olfactory receptor activity	GO:0007165, GO:0007186, GO:0007608, GO:0050896, GO:0005886, GO:0016021, GO:0004872, GO:0004984	olfactory receptor, family 52, subfamily R, member 1
OBS_BC_208740	CMA1	0.645	4.4157	0.028096	NM_001836	Hs.135626	proteolysis| biological_process	cellular_component| extracellular region	catalytic activity| chymase activity	GO:0006508, GO:0008150, GO:0005575, GO:0005576, GO:0030271, GO:0003824	chymase 1, mast cell
OBS_BC_237275	OSBP	0.37	2.34423	0.0281784	NM_002556	Hs.705377	lipid transport| steroid metabolic process	Golgi membrane| cytoplasm| Golgi apparatus| membrane	oxysterol binding	GO:0006869, GO:0008202, GO:0016020, GO:0000139, GO:0005737, GO:0005794, GO:0008142	oxysterol binding protein
OBS_BC_231710	WHSC1	0.3	1.99526	0.0283117	NM_001042424, NM_007331, NM_133330, NM_133331, NM_133334, NM_133335	Hs.113876	transcription| regulation of transcription, DNA-dependent| anatomical structure morphogenesis| chromatin modification	nucleus| cytoplasm	DNA binding| protein binding| methyltransferase activity| zinc ion binding| transferase activity| histone-lysine N-methyltransferase activity| metal ion binding	GO:0006350, GO:0006355, GO:0009653, GO:0016568, GO:0005634, GO:0005737, GO:0003677, GO:0005515, GO:0008168, GO:0008270, GO:0016740, GO:0018024, GO:0046872	Wolf-Hirschhorn syndrome candidate 1
OBS_BC_225386	BNC2	0.296667	1.98001	0.0283376	NM_017637	Hs.656581, Hs.693437	transcription| regulation of transcription, DNA-dependent	intracellular| nucleus	nucleic acid binding| zinc ion binding| metal ion binding	GO:0006350, GO:0006355, GO:0005622, GO:0005634, GO:0003676, GO:0008270, GO:0046872	basonuclin 2
OBS_BC_217652	HDAC9	0.49	3.0903	0.0284477	NM_014707, NM_058176, NM_058177, NM_178423, NM_178425	Hs.196054	transcription| regulation of transcription, DNA-dependent| inflammatory response| chromatin modification| histone deacetylation| B cell differentiation| negative regulation of striated muscle development	histone deacetylase complex| nucleus| cytoplasm	histone deacetylase activity| transcription factor binding| specific transcriptional repressor activity| hydrolase activity	GO:0006350, GO:0006355, GO:0006954, GO:0016568, GO:0016575, GO:0030183, GO:0045843, GO:0000118, GO:0005634, GO:0005737, GO:0004407, GO:0008134, GO:0016566, GO:0016787	histone deacetylase 9
OBS_BC_239603	MRPS22	0.296667	1.98001	0.0284541	NM_020191	Hs.581614	biological_process	mitochondrion| mitochondrial small ribosomal subunit| ribosome	molecular_function| structural constituent of ribosome| protein binding	GO:0008150, GO:0005739, GO:0005763, GO:0005840, GO:0003674, GO:0003735, GO:0005515	mitochondrial ribosomal protein S22
OBS_BC_200069	RFXANK	0.316667	2.07332	0.0285225	NM_003721, NM_134440	Hs.153629, Hs.296776	transcription| regulation of transcription, DNA-dependent| transcription from RNA polymerase II promoter| humoral immune response	nucleus	transcription factor activity| transcription coactivator activity	GO:0006350, GO:0006355, GO:0006366, GO:0006959, GO:0005634, GO:0003700, GO:0003713	regulatory factor X-associated ankyrin-containing protein
OBS_BC_244115	CLDN11	0.27	1.86209	0.0286811	NM_005602	Hs.31595	cell adhesion| spermatogenesis| axon ensheathment| calcium-independent cell-cell adhesion	tight junction| membrane| integral to membrane| cell junction	structural molecule activity| identical protein binding	GO:0007155, GO:0007283, GO:0008366, GO:0016338, GO:0030054, GO:0005923, GO:0016020, GO:0016021, GO:0005198, GO:0042802	claudin 11 (oligodendrocyte transmembrane protein)
OBS_BC_200987	B3GNT2	0.546667	3.52101	0.0286856	NM_006577	Hs.173203	protein amino acid glycosylation| axon guidance| sensory perception of smell| biological_process	Golgi membrane| Golgi apparatus| membrane| integral to membrane	galactosyltransferase activity| UDP-galactose:beta-N-acetylglucosamine beta-1,3-galactosyltransferase activity| transferase activity, transferring glycosyl groups| manganese ion binding	GO:0006486, GO:0007411, GO:0007608, GO:0008150, GO:0016020, GO:0016021, GO:0000139, GO:0005794, GO:0016757, GO:0030145, GO:0008378, GO:0008499	UDP-GlcNAc:betaGal beta-1,3-N-acetylglucosaminyltransferase 2
OBS_BC_238609	BTLA	0.28	1.90546	0.0287715	NM_001085357, NM_181780	Hs.445162	immune response	membrane| integral to membrane	receptor activity	GO:0006955, GO:0016020, GO:0016021, GO:0004872	B and T lymphocyte associated
OBS_BC_237821	NKIRAS1	0.29	1.94984	0.0289598	NM_020345	Hs.173202	I-kappaB kinase/NF-kappaB cascade| small GTPase mediated signal transduction	cellular_component| cytoplasm	nucleotide binding| GTPase activity| GTP binding	GO:0007249, GO:0007264, GO:0005575, GO:0005737, GO:0000166, GO:0003924, GO:0005525	NFKB inhibitor interacting Ras-like 1
OBS_BC_235846	DDC	0.27	1.86209	0.0289636	-	Hs.359698	amino acid and derivative metabolic process| carboxylic acid metabolic process| catecholamine biosynthetic process	-	aromatic-L-amino-acid decarboxylase activity| protein binding| lyase activity| carboxy-lyase activity| pyridoxal phosphate binding	GO:0006519, GO:0019752, GO:0042423, GO:0030170, GO:0016829, GO:0016831, GO:0004058, GO:0005515	dopa decarboxylase (aromatic L-amino acid decarboxylase)
OBS_BC_239266	KCNK2	0.313333	2.05747	0.0289984	NM_001017424, NM_001017425, NM_014217	Hs.497745	ion transport| potassium ion transport| G-protein coupled receptor protein signaling pathway	voltage-gated potassium channel complex| membrane| integral to membrane	ion channel activity| voltage-gated ion channel activity| potassium channel activity| outward rectifier potassium channel activity| potassium ion binding	GO:0006811, GO:0006813, GO:0007186, GO:0008076, GO:0016020, GO:0016021, GO:0030955, GO:0005216, GO:0005244, GO:0005267, GO:0015271	potassium channel, subfamily K, member 2
OBS_BC_259919	ZNF286A	0.356667	2.27335	0.0290065	NM_020652, XM_001720651, XM_001723047	Hs.585799, Hs.659318, Hs.660199, Hs.567880, Hs.534279	transcription| regulation of transcription, DNA-dependent| regulation of Rab GTPase activity	intracellular| nucleus| intracellular| intracellular| nucleus	DNA binding| zinc ion binding| metal ion binding| Rab GTPase activator activity| nucleic acid binding| zinc ion binding	GO:0006350, GO:0006355, GO:0005622, GO:0005634, GO:0003677, GO:0008270, GO:0046872, GO:0032313, GO:0005622, GO:0005097, GO:0005622, GO:0005634, GO:0008270, GO:0003676	zinc finger protein 286A| TBC1 domain family, member 26| similar to KIAA1874 protein| similar to ZNF286A protein
OBS_BC_225441	HSPA1A	0.503333	3.18664	0.0291239	NM_005345	Hs.520028	response to stress	-	nucleotide binding| protein binding| ATP binding	GO:0006950, GO:0000166, GO:0005515, GO:0005524	heat shock 70kDa protein 1A
OBS_BC_209016	ARSE	0.39	2.45471	0.0293268	NM_000047	Hs.386975	skeletal development| metabolic process	Golgi apparatus	arylsulfatase activity| calcium ion binding| hydrolase activity	GO:0001501, GO:0008152, GO:0005794, GO:0016787, GO:0004065, GO:0005509	arylsulfatase E (chondrodysplasia punctata 1)
OBS_BC_255113	NEUROD1	0.298333	1.98762	0.0294744	NM_002500	Hs.574626, Hs.709709	regulation of transcription, DNA-dependent| nitric oxide mediated signal transduction| multicellular organismal development| response to glucose stimulus| anterior/posterior pattern formation| neurogenesis| hindbrain development| endocrine pancreas development| glucose homeostasis| camera-type eye development| negative regulation of apoptosis| cell fate commitment| positive regulation of transcri…	nucleus| cytoplasm	transcription factor activity| RNA polymerase II transcription factor activity| transcription factor binding| transcription activator activity| sequence-specific DNA binding| protein heterodimerization activity	GO:0006355, GO:0007263, GO:0007275, GO:0022008, GO:0030902, GO:0031018, GO:0042593, GO:0043010, GO:0043066, GO:0009749, GO:0009952, GO:0045165, GO:0045944, GO:0048562, GO:0050796, GO:0005634, GO:0005737, GO:0003700, GO:0003702, GO:0008134, GO:0046982, GO:0016563, GO:0043565	neurogenic differentiation 1
OBS_BC_239451	TBCC	0.373333	2.36229	0.0297168	NM_003192	Hs.75064	post-chaperonin tubulin folding pathway| beta-tubulin folding	cytoskeleton| microtubule	binding| chaperone binding	GO:0007023, GO:0007025, GO:0005856, GO:0005874, GO:0051087, GO:0005488	tubulin folding cofactor C
OBS_BC_220368	RAB31	0.335	2.16272	0.0297427	-	Hs.702073, Hs.99528	small GTPase mediated signal transduction| protein transport	plasma membrane	nucleotide binding| GTPase activity| GTP binding	GO:0007264, GO:0015031, GO:0005886, GO:0000166, GO:0003924, GO:0005525	RAB31, member RAS oncogene family
OBS_BC_241253	BIRC3	0.36	2.29087	0.0297595	NM_001165, NM_182962	Hs.127799	anti-apoptosis| cell surface receptor linked signal transduction| regulation of apoptosis	intracellular| nucleus| cytoplasm	ubiquitin-protein ligase activity| protein binding| zinc ion binding| metal ion binding	GO:0006916, GO:0007166, GO:0042981, GO:0005622, GO:0005634, GO:0005737, GO:0004842, GO:0005515, GO:0046872, GO:0008270	baculoviral IAP repeat-containing 3
OBS_BC_231037	ADAM12	0.375	2.37137	0.0297847	NM_003474, NM_021641	Hs.655388	proteolysis| cell adhesion| myoblast fusion	extracellular region| plasma membrane| integral to membrane	metalloendopeptidase activity| protein binding| zinc ion binding| metal ion binding	GO:0006508, GO:0007155, GO:0007520, GO:0005576, GO:0005886, GO:0016021, GO:0046872, GO:0004222, GO:0005515, GO:0008270	ADAM metallopeptidase domain 12 (meltrin alpha)
OBS_BC_200518	VAMP5	0.428333	2.68123	0.0299911	NM_006634	Hs.534373	multicellular organismal development| muscle development| skeletal muscle development| vesicle-mediated transport| cell differentiation	Golgi apparatus| plasma membrane| integral to plasma membrane	-	GO:0007275, GO:0007517, GO:0007519, GO:0016192, GO:0030154, GO:0005794, GO:0005886, GO:0005887	vesicle-associated membrane protein 5 (myobrevin)
OBS_BC_243172	YSK4	0.288333	1.94238	0.0300722	-	Hs.659395	protein amino acid phosphorylation	-	nucleotide binding| protein serine/threonine kinase activity| ATP binding| transferase activity	GO:0006468, GO:0016740, GO:0000166, GO:0004674, GO:0005524	yeast Sps1/Ste20-related kinase 4 (S. cerevisiae)
OBS_BC_258012	UBP1	0.26	1.8197	0.0302459	NM_014517	Hs.696578	regulation of transcription from RNA polymerase II promoter| negative regulation of transcription| viral genome replication	nucleus	transcription factor activity| transcription corepressor activity| specific transcriptional repressor activity	GO:0006357, GO:0016481, GO:0019079, GO:0005634, GO:0016566, GO:0003700, GO:0003714	upstream binding protein 1 (LBP-1a)
OBS_BC_206336	CEP250	0.441667	2.76482	0.0302906	NM_001035518, NM_007186	Hs.443976	mitotic cell cycle| regulation of centriole-centriole cohesion	cytoplasm| centrosome| cilium	protein kinase binding	GO:0000278, GO:0030997, GO:0005737, GO:0005813, GO:0005929, GO:0019901	centrosomal protein 250kDa
OBS_BC_214983	ID1	0.441667	2.76482	0.0302906	NM_002165, NM_181353	Hs.504609	regulation of transcription from RNA polymerase II promoter| multicellular organismal development| negative regulation of transcription| negative regulation of transcription factor activity	nucleus	protein binding| transcription repressor activity	GO:0006357, GO:0007275, GO:0016481, GO:0043433, GO:0005634, GO:0005515, GO:0016564	inhibitor of DNA binding 1, dominant negative helix-loop-helix protein
OBS_BC_250355	PLA2R1	0.301667	2.00293	0.0303691	NM_001007267, NM_007366	Hs.410477	endocytosis	extracellular region| extracellular space| plasma membrane| integral to plasma membrane	receptor activity| binding| sugar binding	GO:0006897, GO:0005576, GO:0005615, GO:0005886, GO:0005887, GO:0004872, GO:0005488, GO:0005529	phospholipase A2 receptor 1, 180kDa
OBS_BC_250714	PIGX	0.361667	2.29968	0.0304633	NM_017861	Hs.223296	GPI anchor biosynthetic process	endoplasmic reticulum| endoplasmic reticulum membrane| membrane| integral to membrane	-	GO:0006506, GO:0016020, GO:0016021, GO:0005783, GO:0005789	phosphatidylinositol glycan anchor biosynthesis, class X
OBS_BC_201376	EIF2S2	0.29	1.94984	0.030566	NM_003908	Hs.429180	translational initiation	ribosome| eukaryotic translation initiation factor 2 complex	RNA binding| translation initiation factor activity| protein binding| zinc ion binding| metal ion binding	GO:0006413, GO:0005840, GO:0005850, GO:0003723, GO:0003743, GO:0005515, GO:0008270, GO:0046872	eukaryotic translation initiation factor 2, subunit 2 beta, 38kDa
OBS_BC_225104	FUBP3	0.326667	2.12162	0.0306262	NM_003934	Hs.673029, Hs.98751	transcription| regulation of transcription, DNA-dependent	nucleus	DNA binding| RNA binding| transcription activator activity	GO:0006350, GO:0006355, GO:0005634, GO:0016563, GO:0003677, GO:0003723	far upstream element (FUSE) binding protein 3
OBS_BC_206479	PITX3	0.291667	1.95734	0.030697	NM_005029	Hs.137568	regulation of transcription, DNA-dependent| multicellular organismal development| organ morphogenesis| midbrain development| neuron development	nucleus	transcription factor activity| sequence-specific DNA binding	GO:0006355, GO:0007275, GO:0009887, GO:0030901, GO:0048666, GO:0005634, GO:0003700, GO:0043565	paired-like homeodomain 3
OBS_BC_201307	MMP19	0.35	2.23872	0.0310283	NM_002429, XM_001716577	Hs.591033	angiogenesis| proteolysis| multicellular organismal development| metabolic process| cell differentiation| collagen catabolic process| proteolysis	extracellular region| proteinaceous extracellular matrix| proteinaceous extracellular matrix	metalloendopeptidase activity| calcium ion binding| zinc ion binding| catalytic activity| metalloendopeptidase activity| zinc ion binding| metal ion binding	GO:0001525, GO:0006508, GO:0007275, GO:0008152, GO:0030154, GO:0030574, GO:0005576, GO:0005578, GO:0004222, GO:0005509, GO:0008270, GO:0006508, GO:0005578, GO:0008270, GO:0046872, GO:0003824, GO:0004222	matrix metallopeptidase 19| similar to Matrix metalloproteinase-19 precursor (MMP-19) (Matrix metalloproteinase RASI) (MMP-18)
OBS_BC_207154	HADHA	0.45	2.81838	0.0310831	NM_000182	Hs.516032	lipid metabolic process| fatty acid metabolic process| fatty acid beta-oxidation| metabolic process| response to drug	mitochondrion| mitochondrial inner membrane| fatty acid beta-oxidation multienzyme complex	acyl-CoA binding| 3-hydroxyacyl-CoA dehydrogenase activity| acetyl-CoA C-acetyltransferase activity| acetyl-CoA C-acyltransferase activity| enoyl-CoA hydratase activity| binding| oxidoreductase activity| long-chain-enoyl-CoA hydratase activity| long-chain-3-hydroxyacyl-CoA dehydrogenase activity| lyase activity| NAD binding	GO:0006629, GO:0006631, GO:0006635, GO:0008152, GO:0042493, GO:0005739, GO:0005743, GO:0016507, GO:0016508, GO:0016509, GO:0016829, GO:0051287, GO:0016491, GO:0000062, GO:0003857, GO:0003985, GO:0003988, GO:0004300, GO:0005488	hydroxyacyl-Coenzyme A dehydrogenase/3-ketoacyl-Coenzyme A thiolase/enoyl-Coenzyme A hydratase (trifunctional protein), alpha subunit
OBS_BC_249973	CCRL1	0.295	1.97242	0.0311206	NM_016557, NM_178445	Hs.310512	chemotaxis| immune response| signal transduction| G-protein coupled receptor protein signaling pathway	plasma membrane| integral to plasma membrane	rhodopsin-like receptor activity| receptor activity| C-C chemokine receptor activity	GO:0006935, GO:0006955, GO:0007165, GO:0007186, GO:0005886, GO:0005887, GO:0001584, GO:0004872, GO:0016493	chemokine (C-C motif) receptor-like 1
OBS_BC_200388	HHEX	0.31	2.04174	0.0311872	NM_002729	Hs.118651	liver development| regulation of transcription, DNA-dependent| mRNA export from nucleus| cell cycle| multicellular organismal development| anterior/posterior pattern formation| positive regulation of specific transcription from RNA polymerase II promoter| negative regulation of specific transcription from RNA polymerase II promoter| negative regulation of angiogenesis| cell differentiation| posit…	nucleus| cytoplasm	transcription factor activity| transcription factor binding| eukaryotic initiation factor 4E binding| transcription repressor activity| sequence-specific DNA binding	GO:0001889, GO:0006355, GO:0006406, GO:0007049, GO:0007275, GO:0030154, GO:0030177, GO:0030878, GO:0030900, GO:0030948, GO:0035050, GO:0042127, GO:0009952, GO:0010552, GO:0010553, GO:0016525, GO:0005634, GO:0005737, GO:0003700, GO:0008134, GO:0008190, GO:0043565, GO:0016564	hematopoietically expressed homeobox
OBS_BC_232466	TOMM22	0.266667	1.84785	0.0311972	NM_020243	Hs.595072	protein transport| protein import into mitochondrion| intracellular protein transport across a membrane	mitochondrion| mitochondrial outer membrane translocase complex| mitochondrial inner membrane| membrane| integral to membrane| outer membrane	receptor activity| protein binding	GO:0015031, GO:0043681, GO:0065002, GO:0016020, GO:0016021, GO:0019867, GO:0005739, GO:0005742, GO:0005743, GO:0004872, GO:0005515	translocase of outer mitochondrial membrane 22 homolog (yeast)
OBS_BC_235827	AHCY	0.398333	2.50227	0.0312329	NM_000687	Hs.388004	one-carbon compound metabolic process| metabolic process| S-adenosylhomocysteine catabolic process	cytoplasm| cytosol| melanosome	adenosylhomocysteinase activity| copper ion binding| hydrolase activity| protein self-association	GO:0006730, GO:0008152, GO:0019510, GO:0042470, GO:0005737, GO:0005829, GO:0004013, GO:0005507, GO:0043621, GO:0016787	S-adenosylhomocysteine hydrolase
OBS_BC_250294	AHCYL1	0.356667	2.27335	0.0315507	-	Hs.705418	one-carbon compound metabolic process| metabolic process	endoplasmic reticulum	adenosylhomocysteinase activity| binding| hydrolase activity	GO:0006730, GO:0008152, GO:0005783, GO:0016787, GO:0004013, GO:0005488	S-adenosylhomocysteine hydrolase-like 1
OBS_BC_231053	KIFC1	0.386667	2.43594	0.0316894	NM_002263	Hs.436912	mitotic sister chromatid segregation| microtubule-based movement| cell cycle| cell division	nucleus| early endosome| centrosome| spindle| microtubule| microtubule associated complex	nucleotide binding| microtubule motor activity| ATP binding	GO:0000070, GO:0007018, GO:0007049, GO:0051301, GO:0005634, GO:0005769, GO:0005813, GO:0005819, GO:0005874, GO:0005875, GO:0000166, GO:0003777, GO:0005524	kinesin family member C1
OBS_BC_207280	PPP1R2P9	0.351667	2.24733	0.0318708	NR_002191	Hs.127689	protein amino acid dephosphorylation| regulation of signal transduction| regulation of phosphoprotein phosphatase activity	cellular_component	protein phosphatase inhibitor activity	GO:0006470, GO:0009966, GO:0043666, GO:0005575, GO:0004864	protein phosphatase 1, regulatory (inhibitor) subunit 2 pseudogene 9
OBS_BC_218120	CAPN13	0.351667	2.24733	0.0320421	-	Hs.660911	proteolysis	intracellular	calcium-dependent cysteine-type endopeptidase activity| calcium ion binding| cysteine-type peptidase activity	GO:0006508, GO:0005622, GO:0008234, GO:0004198, GO:0005509	calpain 13
OBS_BC_215280	MEGF9	0.383333	2.41732	0.0321137	NM_001080497	Hs.494977	biological_process	cellular_component| membrane| integral to membrane	receptor activity| calcium ion binding	GO:0008150, GO:0016020, GO:0016021, GO:0005575, GO:0004872, GO:0005509	multiple EGF-like-domains 9
OBS_BC_220121	CDH13	0.305	2.01837	0.032203	NM_001257	Hs.654386	positive regulation of endothelial cell proliferation| positive regulation of cell-matrix adhesion| sprouting angiogenesis| homophilic cell adhesion| negative regulation of cell adhesion| Rho protein signal transduction| negative regulation of cell proliferation| calcium-dependent cell-cell adhesion| Rac protein signal transduction| lamellipodium biogenesis| regulation of endocytosis| positive re…	extracellular space| cytoplasm| plasma membrane| caveola| anchored to membrane| neuron projection	calcium ion binding| low-density lipoprotein binding| cadherin binding	GO:0001938, GO:0001954, GO:0002040, GO:0007156, GO:0007162, GO:0007266, GO:0008285, GO:0016339, GO:0016601, GO:0030032, GO:0030100, GO:0030335, GO:0042058, GO:0045885, GO:0048661, GO:0050850, GO:0050927, GO:0051668, GO:0055096, GO:0043542, GO:0043616, GO:0043005, GO:0031225, GO:0005615, GO:0005737, GO:0005886, GO:0005901, GO:0005509, GO:0030169, GO:0045296	cadherin 13, H-cadherin (heart)
OBS_BC_251803	CNOT2	0.305	2.01837	0.032203	NM_014515	Hs.133350	regulation of transcription, DNA-dependent| regulation of transcription from RNA polymerase II promoter, global	nucleus| cytoplasm	RNA polymerase II transcription mediator activity| transcription regulator activity	GO:0006355, GO:0006358, GO:0005634, GO:0005737, GO:0016455, GO:0030528	CCR4-NOT transcription complex, subunit 2
OBS_BC_255297	LANCL1	0.361667	2.29968	0.0322362	NM_006055	Hs.13351	G-protein coupled receptor protein signaling pathway	cytoplasm| integral to plasma membrane| membrane	catalytic activity| G-protein coupled receptor activity| low-density lipoprotein receptor binding	GO:0007186, GO:0016020, GO:0005737, GO:0005887, GO:0003824, GO:0004930, GO:0050750	LanC lantibiotic synthetase component C-like 1 (bacterial)
OBS_BC_219557	GJA5	0.306667	2.02613	0.0323297	NM_005266, NM_181703	Hs.447968	skeletal development| blood vessel development| transport| muscle contraction| intercellular junction assembly| cell communication| embryonic limb morphogenesis| embryonic heart tube development	plasma membrane| connexon complex| integral to membrane| cell junction	-	GO:0001501, GO:0001568, GO:0006810, GO:0006936, GO:0007043, GO:0007154, GO:0030326, GO:0035050, GO:0016021, GO:0030054, GO:0005886, GO:0005922	gap junction protein, alpha 5, 40kDa
OBS_BC_224827	MASTL	0.331667	2.14618	0.0324008	NM_032844	Hs.276905	protein amino acid phosphorylation	-	nucleotide binding| protein serine/threonine kinase activity| ATP binding| transferase activity	GO:0006468, GO:0016740, GO:0000166, GO:0004674, GO:0005524	microtubule associated serine/threonine kinase-like
OBS_BC_257742	RPA1	1.035	10.8393	0.0325156	NM_002945, XM_001717905	Hs.461925, Hs.656249	DNA-dependent DNA replication| DNA repair| DNA recombination| meiosis	condensed chromosome| nucleus| DNA replication factor A complex| PML body	DNA binding| chromatin binding| single-stranded DNA binding| protein binding| zinc ion binding| metal ion binding	GO:0006261, GO:0006281, GO:0006310, GO:0007126, GO:0000793, GO:0005634, GO:0005662, GO:0016605, GO:0046872, GO:0003677, GO:0003682, GO:0003697, GO:0005515, GO:0008270	replication protein A1, 70kDa| MSTP075
OBS_BC_231343	AKAP13	0.293333	1.96487	0.0325621	NM_006738, NM_007200, NM_144767	Hs.459211, Hs.710656	intracellular signaling cascade| biological_process| regulation of Rho protein signal transduction	cellular_component| intracellular| membrane fraction| nucleus| cytoplasm| membrane	cAMP-dependent protein kinase activity| signal transducer activity| receptor activity| guanyl-nucleotide exchange factor activity| Rho guanyl-nucleotide exchange factor activity| protein binding| zinc ion binding| diacylglycerol binding| metal ion binding	GO:0007242, GO:0008150, GO:0035023, GO:0016020, GO:0005575, GO:0005622, GO:0005624, GO:0005634, GO:0005737, GO:0004691, GO:0004871, GO:0004872, GO:0005085, GO:0005089, GO:0005515, GO:0019992, GO:0008270, GO:0046872	A kinase (PRKA) anchor protein 13
OBS_BC_218322	DVL2	0.33	2.13796	0.032879	NM_004422	Hs.118640	neural tube closure| intracellular signaling cascade| multicellular organismal development| segment specification| imaginal disc pattern formation| heart development| Wnt receptor signaling pathway	intracellular| cytoplasm	signal transducer activity| identical protein binding	GO:0001843, GO:0007242, GO:0007275, GO:0007379, GO:0007447, GO:0007507, GO:0016055, GO:0005622, GO:0005737, GO:0004871, GO:0042802	dishevelled, dsh homolog 2 (Drosophila)
OBS_BC_207539	FGF23	0.383333	2.41732	0.0332745	NM_020638	Hs.287370	cell differentiation| regulation of bone mineralization| cellular phosphate ion homeostasis	extracellular region| extracellular space	growth factor activity	GO:0030154, GO:0030500, GO:0030643, GO:0005576, GO:0005615, GO:0008083	fibroblast growth factor 23
OBS_BC_219490	MPHOSPH1	0.313333	2.05747	0.0332839	NM_016195	Hs.240	microtubule-based movement| cell cycle| cell cycle arrest| regulation of mitosis| cell division	nucleus| nucleoplasm| nucleolus| cytoplasm| centrosome| microtubule| microtubule associated complex	nucleotide binding| microtubule motor activity| ATP binding| ATPase activity| WW domain binding	GO:0007018, GO:0007049, GO:0007050, GO:0007088, GO:0051301, GO:0005634, GO:0005654, GO:0005730, GO:0005737, GO:0005813, GO:0005874, GO:0005875, GO:0016887, GO:0050699, GO:0000166, GO:0003777, GO:0005524	M-phase phosphoprotein 1
OBS_BC_252592	FKBP7	0.265	1.84077	0.033317	NM_181342	Hs.410378	protein folding	endoplasmic reticulum| endoplasmic reticulum lumen	peptidyl-prolyl cis-trans isomerase activity| calcium ion binding| isomerase activity	GO:0006457, GO:0005783, GO:0005788, GO:0003755, GO:0005509, GO:0016853	FK506 binding protein 7
OBS_BC_260980	BCL2L13	0.348333	2.23015	0.0333257	NM_015367	Hs.708077	induction of apoptosis| caspase activation| regulation of apoptosis	nucleus| mitochondrion| membrane| integral to membrane| mitochondrial membrane	caspase activator activity	GO:0006917, GO:0006919, GO:0042981, GO:0016020, GO:0016021, GO:0031966, GO:0005634, GO:0005739, GO:0008656	BCL2-like 13 (apoptosis facilitator)
OBS_BC_215892	CCT7	0.325	2.11349	0.0334473	NM_006429	Hs.368149	protein folding	cytoplasm| chaperonin-containing T-complex	nucleotide binding| ATP binding| identical protein binding| unfolded protein binding	GO:0006457, GO:0005737, GO:0005832, GO:0000166, GO:0005524, GO:0042802, GO:0051082	chaperonin containing TCP1, subunit 7 (eta)
OBS_BC_231905	STMN2	0.321667	2.09733	0.033467	NM_007029	Hs.521651	intracellular signaling cascade| neuron differentiation	membrane fraction| soluble fraction| cytoplasm| membrane| growth cone| cell projection	protein binding	GO:0007242, GO:0030182, GO:0030426, GO:0042995, GO:0016020, GO:0005624, GO:0005625, GO:0005737, GO:0005515	stathmin-like 2
OBS_BC_251171	WWOX	0.336667	2.17103	0.0337353	NM_016373, NM_130791	Hs.461453	metabolic process| steroid metabolic process| negative regulation of cell cycle	nucleus| cytoplasm| mitochondrion| Golgi apparatus	binding| oxidoreductase activity| protein dimerization activity| coenzyme binding	GO:0008152, GO:0008202, GO:0045786, GO:0005634, GO:0005737, GO:0005739, GO:0005794, GO:0046983, GO:0050662, GO:0016491, GO:0005488	WW domain containing oxidoreductase
OBS_BC_207136	MTA2	0.288333	1.94238	0.0337664	NM_004739	Hs.173043	negative regulation of transcription from RNA polymerase II promoter| chromatin assembly or disassembly| regulation of transcription, DNA-dependent| positive regulation of transcription from RNA polymerase II promoter	nucleus| NuRD complex| chromatin remodeling complex	transcription factor activity| histone deacetylase activity| protein binding| zinc ion binding| transcription activator activity| transcription repressor activity| sequence-specific DNA binding| metal ion binding	GO:0000122, GO:0006333, GO:0006355, GO:0045944, GO:0016581, GO:0016585, GO:0005634, GO:0043565, GO:0046872, GO:0008270, GO:0016563, GO:0016564, GO:0003700, GO:0004407, GO:0005515	metastasis associated 1 family, member 2
OBS_BC_216942	NR5A1	0.326667	2.12162	0.0338101	NM_004959	Hs.495108	transcription| regulation of transcription, DNA-dependent| regulation of transcription from RNA polymerase II promoter| signal transduction| cell-cell signaling| primary sex determination| gonad development| male gonad development| adrenal gland development| regulation of steroid biosynthetic process	nucleus	molecular_function| transcription factor activity| steroid hormone receptor activity| transcription coactivator activity| ligand-dependent nuclear receptor activity| steroid binding| protein binding| zinc ion binding| lipid binding| tRNA-pseudouridine synthase activity| sequence-specific DNA binding| metal ion binding	GO:0006350, GO:0006355, GO:0006357, GO:0007165, GO:0007267, GO:0007538, GO:0008406, GO:0008584, GO:0030325, GO:0050810, GO:0005634, GO:0043565, GO:0046872, GO:0016439, GO:0003674, GO:0003700, GO:0003707, GO:0003713, GO:0004879, GO:0005496, GO:0005515, GO:0008270, GO:0008289	nuclear receptor subfamily 5, group A, member 1
OBS_BC_220771	TREX1	0.676667	4.74971	0.0338706	NM_032166, NM_130384	Hs.707026, Hs.709630, Hs.694840	DNA replication| mismatch repair| DNA recombination| DNA damage checkpoint| DNA repair	nucleus| nuclear envelope| nucleus	magnesium ion binding| nucleic acid binding| single-stranded DNA binding| 3'-5'-exodeoxyribonuclease activity| exodeoxyribonuclease III activity| hydrolase activity| MutLalpha complex binding| MutSalpha complex binding| protein homodimerization activity| protein binding	GO:0006260, GO:0006298, GO:0006310, GO:0005634, GO:0005635, GO:0000287, GO:0003676, GO:0003697, GO:0008296, GO:0008853, GO:0016787, GO:0032405, GO:0032407, GO:0042803, GO:0000077, GO:0006281, GO:0005634, GO:0005515	three prime repair exonuclease 1| ATR interacting protein
OBS_BC_202282	SCN4A	0.405	2.54097	0.033884	NM_000334	Hs.46038	ion transport| sodium ion transport| muscle contraction	voltage-gated sodium channel complex| membrane fraction| membrane	voltage-gated ion channel activity| voltage-gated sodium channel activity| sodium ion binding	GO:0006811, GO:0006814, GO:0006936, GO:0016020, GO:0001518, GO:0005624, GO:0005244, GO:0005248, GO:0031402	sodium channel, voltage-gated, type IV, alpha subunit
OBS_BC_216037	CORIN	0.293333	1.96487	0.033931	NM_006587	Hs.518618	proteolysis| lipid metabolic process| regulation of blood pressure| anatomical structure morphogenesis	plasma membrane| integral to plasma membrane	serine-type endopeptidase activity| scavenger receptor activity| peptidase activity	GO:0006508, GO:0006629, GO:0008217, GO:0009653, GO:0005886, GO:0005887, GO:0004252, GO:0005044, GO:0008233	corin, serine peptidase
OBS_BC_220456	GNAI1	0.276667	1.89089	0.0340845	NM_002069	Hs.134587	signal transduction| G-protein coupled receptor protein signaling pathway	heterotrimeric G-protein complex| plasma membrane	nucleotide binding| GTPase activity| signal transducer activity| protein binding| GTP binding| guanyl nucleotide binding	GO:0007165, GO:0007186, GO:0005834, GO:0005886, GO:0019001, GO:0000166, GO:0003924, GO:0004871, GO:0005515, GO:0005525	guanine nucleotide binding protein (G protein), alpha inhibiting activity polypeptide 1
OBS_BC_231305	TDG	0.381667	2.40806	0.0342215	NM_003211, XR_016089, XR_017123, XR_019379, XR_038607, XR_039326	Hs.584809	base-excision repair| mismatch repair| metabolic process	nucleus| nucleoplasm	damaged DNA binding| protein binding| pyrimidine-specific mismatch base pair DNA N-glycosylase activity| hydrolase activity, acting on glycosyl bonds| mismatched DNA binding	GO:0006284, GO:0006298, GO:0008152, GO:0005634, GO:0005654, GO:0003684, GO:0005515, GO:0008263, GO:0016798, GO:0030983	thymine-DNA glycosylase| similar to G/T mismatch-specific thymine DNA glycosylase| similar to G/T mismatch-specific thymine DNA glycosylase
OBS_BC_240490	LDOC1	0.333333	2.15443	0.0342568	NM_012317	Hs.45231	negative regulation of cell proliferation	nucleus	protein binding	GO:0008285, GO:0005634, GO:0005515	leucine zipper, down-regulated in cancer 1
OBS_BC_227748	PPARG	0.305	2.01837	0.0342746	NM_005037, NM_015869, NM_138711, NM_138712	Hs.162646	generation of precursor metabolites and energy| transcription| regulation of transcription, DNA-dependent| regulation of transcription from RNA polymerase II promoter| lipid metabolic process| signal transduction| response to nutrient| positive regulation of fat cell differentiation| white fat cell differentiation	nucleus	DNA binding| transcription factor activity| steroid hormone receptor activity| receptor activity| ligand-dependent nuclear receptor activity| protein binding| zinc ion binding| sequence-specific DNA binding| metal ion binding	GO:0006091, GO:0006350, GO:0006355, GO:0006357, GO:0006629, GO:0007165, GO:0007584, GO:0045600, GO:0050872, GO:0005634, GO:0046872, GO:0003677, GO:0003700, GO:0003707, GO:0004872, GO:0004879, GO:0005515, GO:0008270, GO:0043565	peroxisome proliferator-activated receptor gamma
OBS_BC_230828	RAD23B	0.446667	2.79683	0.0343693	NM_002874	Hs.521640	nucleotide-excision repair| protein modification process| ubiquitin cycle| proteasomal ubiquitin-dependent protein catabolic process	nucleus| cytoplasm| cytosol| protein complex	damaged DNA binding| single-stranded DNA binding| protein binding	GO:0006289, GO:0006464, GO:0006512, GO:0043161, GO:0043234, GO:0005634, GO:0005737, GO:0005829, GO:0003684, GO:0003697, GO:0005515	RAD23 homolog B (S. cerevisiae)
OBS_BC_225604	RGMB	0.283333	1.92014	0.034422	NM_001012761, NM_173670	Hs.526902	cell adhesion| signal transduction| BMP signaling pathway| positive regulation of transcription	ER-Golgi intermediate compartment| plasma membrane| anchored to plasma membrane	identical protein binding	GO:0007155, GO:0007165, GO:0030509, GO:0045941, GO:0046658, GO:0005793, GO:0005886, GO:0042802	RGM domain family, member B
OBS_BC_255285	WDHD1	0.295	1.97242	0.0345538	NM_001008396, NM_007086	Hs.385998	regulation of transcription, DNA-dependent	nucleus| nucleoplasm| cytoplasm	DNA binding	GO:0006355, GO:0005634, GO:0005654, GO:0005737, GO:0003677	WD repeat and HMG-box DNA binding protein 1
OBS_BC_224880	RGS20	0.308333	2.03392	0.0346135	NM_003702, NM_170587	Hs.368733	regulation of G-protein coupled receptor protein signaling pathway| negative regulation of signal transduction	membrane	signal transducer activity| GTPase activator activity| protein binding	GO:0008277, GO:0009968, GO:0016020, GO:0004871, GO:0005096, GO:0005515	regulator of G-protein signaling 20
OBS_BC_249209	CS	0.328333	2.12977	0.034681	NM_004077, NM_198324	Hs.430606, Hs.665949	tricarboxylic acid cycle| cellular carbohydrate metabolic process	mitochondrion| mitochondrial matrix	citrate (Si)-synthase activity| transferase activity| transferase activity, transferring acyl groups, acyl groups converted into alkyl on transfer	GO:0006099, GO:0044262, GO:0005739, GO:0005759, GO:0016740, GO:0046912, GO:0004108	citrate synthase
OBS_BC_220343	TADA1L	0.281667	1.91279	0.034688	NM_053053	Hs.435967	transcription| regulation of transcription, DNA-dependent	nucleus	-	GO:0006350, GO:0006355, GO:0005634	transcriptional adaptor 1 (HFI1 homolog, yeast)-like
OBS_BC_240022	ZNF778	0.536667	3.44086	0.0346903	NM_182531	Hs.647385	transcription| regulation of transcription, DNA-dependent	intracellular| nucleus	DNA binding| zinc ion binding| metal ion binding	GO:0006350, GO:0006355, GO:0005622, GO:0005634, GO:0003677, GO:0008270, GO:0046872	zinc finger protein 778
OBS_BC_205800	SFN	0.295	1.97242	0.0348025	NM_006142	Hs.523718	regulation of cyclin-dependent protein kinase activity| release of cytochrome c from mitochondria| negative regulation of protein kinase activity| signal transduction| cell proliferation| DNA damage response, signal transduction resulting in induction of apoptosis| apoptotic program| keratinocyte differentiation| negative regulation of caspase activity| skin development	extracellular region| extracellular space| nucleus| cytoplasm	protein kinase C inhibitor activity| protein domain specific binding	GO:0000079, GO:0001836, GO:0006469, GO:0007165, GO:0008283, GO:0008630, GO:0008632, GO:0030216, GO:0043154, GO:0043588, GO:0005576, GO:0005615, GO:0005634, GO:0005737, GO:0008426, GO:0019904	stratifin
OBS_BC_245166	PITPNM3	0.51	3.23594	0.0348721	NM_031220	Hs.183983	transport| phosphoinositide metabolic process	intracellular| membrane| integral to membrane	calcium ion binding| lipid binding| phosphatidylinositol transporter activity| receptor tyrosine kinase binding	GO:0006810, GO:0030384, GO:0016020, GO:0016021, GO:0005622, GO:0005509, GO:0008289, GO:0008526, GO:0030971	PITPNM family member 3
OBS_BC_201945	MAK10	0.298333	1.98762	0.0349594	NM_024635	Hs.436098	smooth muscle cell proliferation	cytoplasm	protein binding| transferase activity	GO:0048659, GO:0005737, GO:0016740, GO:0005515	MAK10 homolog, amino-acid N-acetyltransferase subunit, (S. cerevisiae)
OBS_BC_255478	KIFC3	0.25	1.77828	0.0349959	NM_005550	Hs.23131, Hs.495080	microtubule-based movement| Golgi organization and biogenesis| visual perception	Golgi apparatus| kinesin complex| microtubule	nucleotide binding| microtubule motor activity| ATP binding	GO:0007018, GO:0007030, GO:0007601, GO:0005794, GO:0005871, GO:0005874, GO:0000166, GO:0003777, GO:0005524	kinesin family member C3
OBS_BC_253117	NRP2	0.491667	3.10218	0.035031	NM_003872, NM_018534, NM_201266, NM_201267, NM_201279	Hs.471200	angiogenesis| cell adhesion| multicellular organismal development| nervous system development| axon guidance| cell differentiation| cell redox homeostasis	membrane fraction| membrane| integral to membrane	receptor activity| vascular endothelial growth factor receptor activity| semaphorin receptor activity	GO:0007155, GO:0007275, GO:0007399, GO:0007411, GO:0001525, GO:0030154, GO:0045454, GO:0016020, GO:0016021, GO:0005624, GO:0017154, GO:0004872, GO:0005021	neuropilin 2
OBS_BC_234602	SEMA3A	0.35	2.23872	0.0350412	NM_006080	Hs.252451	multicellular organismal development| nervous system development| cell differentiation	extracellular region| membrane	receptor activity	GO:0007275, GO:0007399, GO:0030154, GO:0016020, GO:0005576, GO:0004872	sema domain, immunoglobulin domain (Ig), short basic domain, secreted, (semaphorin) 3A
OBS_BC_223977	MCFD2	0.29	1.94984	0.0351332	NM_139279	Hs.293689	protein transport| vesicle-mediated transport| carboxylic acid metabolic process	extracellular region| endoplasmic reticulum| ER-Golgi intermediate compartment| Golgi apparatus	calcium ion binding	GO:0015031, GO:0016192, GO:0019752, GO:0005576, GO:0005783, GO:0005793, GO:0005794, GO:0005509	multiple coagulation factor deficiency 2
OBS_BC_201483	SPP1	0.435	2.7227	0.0352366	NM_000582, NM_001040058, NM_001040060	Hs.313	ossification| cell adhesion	extracellular region| extracellular space	cytokine activity| protein binding	GO:0001503, GO:0007155, GO:0005576, GO:0005615, GO:0005125, GO:0005515	secreted phosphoprotein 1 (osteopontin, bone sialoprotein I, early T-lymphocyte activation 1)
OBS_BC_201690	OCLN	0.423333	2.65053	0.0352652	NM_002538	Hs.592605	protein complex assembly	plasma membrane| tight junction| membrane| integral to membrane| cell junction	structural molecule activity	GO:0006461, GO:0016020, GO:0016021, GO:0030054, GO:0005886, GO:0005923, GO:0005198	occludin
OBS_BC_230771	OR1B1	0.57	3.71535	0.0353041	NM_001004450	Hs.553710	signal transduction| G-protein coupled receptor protein signaling pathway| sensory perception of smell| response to stimulus	plasma membrane| integral to membrane	receptor activity| olfactory receptor activity	GO:0007165, GO:0007186, GO:0007608, GO:0050896, GO:0005886, GO:0016021, GO:0004872, GO:0004984	olfactory receptor, family 1, subfamily B, member 1
OBS_BC_217995	TRPS1	0.291667	1.95734	0.0354718	NM_014112	Hs.657018	skeletal development| transcription| transcription from RNA polymerase II promoter| NLS-bearing substrate import into nucleus| negative regulation of transcription, DNA-dependent	intracellular| nucleus	transcription factor activity| protein binding| zinc ion binding| transcription repressor activity| sequence-specific DNA binding| metal ion binding	GO:0001501, GO:0006350, GO:0006366, GO:0006607, GO:0045892, GO:0005622, GO:0005634, GO:0003700, GO:0005515, GO:0008270, GO:0016564, GO:0043565, GO:0046872	trichorhinophalangeal syndrome I
OBS_BC_238649	UCN3	0.313333	2.05747	0.0354838	-	Hs.511775	G-protein signaling, adenylate cyclase activating pathway	extracellular region	hormone activity| protein binding	GO:0007189, GO:0005576, GO:0005179, GO:0005515	urocortin 3 (stresscopin)
OBS_BC_220359	STMN1	0.328333	2.12977	0.0354865	NM_005563, NM_203399, NM_203401	Hs.707988	microtubule depolymerization| mitotic spindle organization and biogenesis| intracellular signaling cascade| multicellular organismal development| nervous system development| cell differentiation	intracellular| cytoplasm| cytosol| microtubule	signal transducer activity| protein binding| tubulin binding	GO:0007019, GO:0007052, GO:0007242, GO:0007275, GO:0007399, GO:0030154, GO:0005622, GO:0005737, GO:0005829, GO:0005874, GO:0015631, GO:0004871, GO:0005515	stathmin 1/oncoprotein 18
OBS_BC_220526	S100A1	0.268333	1.85495	0.0355301	NM_006271	Hs.515715, Hs.446172	intracellular signaling cascade| regulation of heart contraction| transcription| regulation of transcription, DNA-dependent| transport	cytoplasm| sarcoplasmic reticulum| protein complex| intracellular| nucleus| membrane	calcium ion binding| zinc ion binding| protein homodimerization activity| S100 beta binding| S100 alpha binding| ATPase binding| nucleic acid binding| DNA binding| transporter activity| zinc ion binding| metal ion binding	GO:0007242, GO:0008016, GO:0005737, GO:0043234, GO:0016529, GO:0042803, GO:0048154, GO:0048155, GO:0051117, GO:0005509, GO:0008270, GO:0006350, GO:0006355, GO:0006810, GO:0005622, GO:0005634, GO:0016020, GO:0046872, GO:0008270, GO:0003676, GO:0003677, GO:0005215	S100 calcium binding protein A1| zinc finger and AT hook domain containing
OBS_BC_235684	DRAM	0.26	1.8197	0.0356148	NM_018370	Hs.525634	autophagy| apoptosis	lysosomal membrane| membrane| integral to membrane	-	GO:0006914, GO:0006915, GO:0016020, GO:0016021, GO:0005765	damage-regulated autophagy modulator
OBS_BC_218800	MC2R	0.303333	2.01064	0.0358325	NM_000529	Hs.248144	signal transduction| G-protein signaling, coupled to cyclic nucleotide second messenger	plasma membrane| integral to plasma membrane	rhodopsin-like receptor activity| receptor activity| adrenocorticotropin receptor activity	GO:0007165, GO:0007187, GO:0005886, GO:0005887, GO:0001584, GO:0004872, GO:0004978	melanocortin 2 receptor (adrenocorticotropic hormone)
OBS_BC_207300	ENPP3	0.541667	3.4807	0.0359677	NM_005021	Hs.486489	phosphate metabolic process| metabolic process| nucleoside triphosphate catabolic process| inorganic diphosphate transport	extracellular region| integral to plasma membrane| membrane| perinuclear region of cytoplasm	nucleic acid binding| catalytic activity| endonuclease activity| phosphodiesterase I activity| nucleotide diphosphatase activity| hydrolase activity| metal ion binding| nucleoside-triphosphate diphosphatase activity	GO:0006796, GO:0008152, GO:0009143, GO:0030505, GO:0005576, GO:0005887, GO:0048471, GO:0016020, GO:0016787, GO:0003676, GO:0003824, GO:0004519, GO:0004528, GO:0004551, GO:0046872, GO:0047429	ectonucleotide pyrophosphatase/phosphodiesterase 3
OBS_BC_239713	RNF103	0.303333	2.01064	0.0360699	NM_005667	Hs.469199	central nervous system development	membrane| integral to membrane	protein binding| zinc ion binding| metal ion binding	GO:0007417, GO:0016020, GO:0016021, GO:0046872, GO:0008270, GO:0005515	ring finger protein 103
OBS_BC_206661	PLA2G12B	0.358333	2.28209	0.0361018	NM_032562	Hs.333175	lipid catabolic process	extracellular region| endoplasmic reticulum	phospholipase A2 activity| calcium ion binding	GO:0016042, GO:0005576, GO:0005783, GO:0004623, GO:0005509	phospholipase A2, group XIIB
OBS_BC_219508	SULT2A1	0.336667	2.17103	0.0363197	NM_003167	Hs.515835	lipid metabolic process| digestion| steroid metabolic process| bile acid catabolic process	cytoplasm	transferase activity| bile-salt sulfotransferase activity	GO:0006629, GO:0007586, GO:0008202, GO:0030573, GO:0005737, GO:0047704, GO:0016740	sulfotransferase family, cytosolic, 2A, dehydroepiandrosterone (DHEA)-preferring, member 1
OBS_BC_220080	PPP1R16B	0.366667	2.32631	0.0364463	NM_015568	Hs.45719	signal transduction	plasma membrane	protein phosphatase binding	GO:0007165, GO:0005886, GO:0019903	protein phosphatase 1, regulatory (inhibitor) subunit 16B
OBS_BC_232120	DEFB104A	0.261667	1.8267	0.0364483	NM_001040702, NM_080389	Hs.559507, Hs.559507, Hs.706713	defense response to bacterium	extracellular region	-	GO:0042742, GO:0005576	defensin, beta 104A| defensin, beta 104B
OBS_BC_239379	XPA	0.306667	2.02613	0.0364631	NM_000380	Hs.654364	nucleotide-excision repair	nucleus	nucleotide binding| damaged DNA binding| zinc ion binding| protein domain specific binding| protein homodimerization activity| metal ion binding	GO:0006289, GO:0005634, GO:0000166, GO:0003684, GO:0008270, GO:0019904, GO:0042803, GO:0046872	xeroderma pigmentosum, complementation group A
OBS_BC_205833	PAN2	0.28	1.90546	0.0365093	NM_014871	Hs.273397	mRNA catabolic process, nonsense-mediated decay| ubiquitin-dependent protein catabolic process	intracellular| nucleus| cytoplasm	nucleic acid binding| ubiquitin thiolesterase activity| exonuclease activity| poly(A)-specific ribonuclease activity| hydrolase activity	GO:0000184, GO:0006511, GO:0005622, GO:0005634, GO:0005737, GO:0016787, GO:0003676, GO:0004221, GO:0004527, GO:0004535	PAN2 polyA specific ribonuclease subunit homolog (S. cerevisiae)
OBS_BC_221426	TTC9C	0.331667	2.14618	0.0365255	NM_173810	Hs.31704	protein folding	-	binding	GO:0006457, GO:0005488	tetratricopeptide repeat domain 9C
OBS_BC_215945	RAB11FIP5	0.265	1.84077	0.036559	NM_015470	Hs.24557	biological_process| protein transport	cytoplasm| mitochondrion| mitochondrial outer membrane| endosome| membrane| recycling endosome membrane	protein binding| gamma-tubulin binding	GO:0008150, GO:0015031, GO:0016020, GO:0005737, GO:0005739, GO:0005741, GO:0005768, GO:0055038, GO:0005515, GO:0043015	RAB11 family interacting protein 5 (class I)
OBS_BC_237081	SLC38A8	0.298333	1.98762	0.0366754	NM_001080442	Hs.461575	ion transport| sodium ion transport| amino acid transport	membrane| integral to membrane	sodium ion binding	GO:0006811, GO:0006814, GO:0006865, GO:0016020, GO:0016021, GO:0031402	solute carrier family 38, member 8
OBS_BC_238998	ZNF395	0.275	1.88365	0.0367392	NM_172366	Hs.695998, Hs.699209, Hs.659190	transcription| regulation of transcription, DNA-dependent| ubiquitin cycle	intracellular| nucleus| cytoplasm	DNA binding| zinc ion binding| metal ion binding	GO:0006350, GO:0006355, GO:0005622, GO:0005634, GO:0005737, GO:0003677, GO:0008270, GO:0046872, GO:0006512	zinc finger protein 395| F-box protein 16
OBS_BC_224223	SLC29A1	0.255	1.79887	0.0368135	NM_001078174, NM_001078175, NM_001078176, NM_001078177, NM_004955	Hs.25450	nucleobase, nucleoside, nucleotide and nucleic acid metabolic process| transport| nucleoside transport	membrane fraction| integral to plasma membrane| membrane	nucleoside transmembrane transporter activity| protein binding	GO:0006139, GO:0006810, GO:0015858, GO:0016020, GO:0005624, GO:0005887, GO:0005337, GO:0005515	solute carrier family 29 (nucleoside transporters), member 1
OBS_BC_236804	IKZF5	0.301667	2.00293	0.0368535	-	Hs.501289	transcription| regulation of transcription, DNA-dependent	intracellular| nucleus	nucleic acid binding| DNA binding| zinc ion binding| metal ion binding	GO:0006350, GO:0006355, GO:0005622, GO:0005634, GO:0003676, GO:0003677, GO:0008270, GO:0046872	IKAROS family zinc finger 5 (Pegasus)
OBS_BC_231408	EXOC6B	0.263333	1.83372	0.0369688	NM_015189	Hs.303454	vesicle docking during exocytosis| protein transport	exocyst	-	GO:0006904, GO:0015031, GO:0000145	exocyst complex component 6B
OBS_BC_202075	SLC11A2	0.288333	1.94238	0.0370372	NM_000617	Hs.505545	transport| ion transport| iron ion transport	integral to plasma membrane| membrane| integral to membrane	transporter activity| iron ion transmembrane transporter activity| iron ion binding	GO:0006810, GO:0006811, GO:0006826, GO:0016020, GO:0016021, GO:0005887, GO:0005215, GO:0005381, GO:0005506	solute carrier family 11 (proton-coupled divalent metal ion transporters), member 2
OBS_BC_234589	CLCNKB	0.351667	2.24733	0.0372011	NM_000085	Hs.352243	ion transport| chloride transport| excretion	membrane fraction| integral to plasma membrane| membrane| integral to membrane	ion channel activity| voltage-gated ion channel activity| voltage-gated chloride channel activity| chloride ion binding	GO:0006811, GO:0006821, GO:0007588, GO:0016020, GO:0016021, GO:0005624, GO:0005887, GO:0005216, GO:0005244, GO:0005247, GO:0031404	chloride channel Kb
OBS_BC_218705	RAB3IP	0.316667	2.07332	0.0372394	NM_001024647, NM_022456, NM_175623	Hs.258209	protein transport	nucleus| cytoplasm| cytosol	guanyl-nucleotide exchange factor activity| protein binding	GO:0015031, GO:0005634, GO:0005737, GO:0005829, GO:0005085, GO:0005515	RAB3A interacting protein (rabin3)
OBS_BC_207175	FN3K	0.548333	3.53454	0.0373163	NM_022158	Hs.151135	fructoselysine metabolic process	cellular_component	transferase activity| fructosamine-3-kinase activity	GO:0030393, GO:0005575, GO:0016740, GO:0030387	fructosamine 3 kinase
OBS_BC_248958	HSPA14	0.318333	2.08129	0.0374099	NM_016299	Hs.534169	response to stress	-	nucleotide binding| ATP binding	GO:0006950, GO:0000166, GO:0005524	heat shock 70kDa protein 14
OBS_BC_207550	NLRP3	0.298333	1.98762	0.0374169	NM_001079821, NM_004895, NM_183395	Hs.159483	apoptosis| induction of apoptosis| inflammatory response| signal transduction| sensory perception of sound| detection of biotic stimulus| inhibition of NF-kappaB transcription factor| negative regulation of NF-kappaB import into nucleus| positive regulation of caspase activity| positive regulation of interleukin-1 beta secretion| protein oligomerization	cytoplasm	nucleotide binding| protein binding| ATP binding| peptidoglycan binding	GO:0006915, GO:0006917, GO:0006954, GO:0007165, GO:0007605, GO:0009595, GO:0032088, GO:0042347, GO:0043280, GO:0050718, GO:0051259, GO:0005737, GO:0000166, GO:0005515, GO:0005524, GO:0042834	NLR family, pyrin domain containing 3
OBS_BC_236396	FBXO11	0.263333	1.83372	0.0374451	NM_012167, NM_018693, NM_025133	Hs.352677	protein modification process| ubiquitin-dependent protein catabolic process| protein ubiquitination	ubiquitin ligase complex| nucleus| cytoplasm	ubiquitin-protein ligase activity| protein binding| zinc ion binding| histone-arginine N-methyltransferase activity| peptidyl-arginine C-methyltransferase activity| metal ion binding	GO:0006464, GO:0006511, GO:0016567, GO:0000151, GO:0005634, GO:0005737, GO:0004842, GO:0005515, GO:0008270, GO:0008469, GO:0035244, GO:0046872	F-box protein 11
OBS_BC_206708	CXCL14	0.271667	1.86925	0.037448	NM_004887	Hs.483444	chemotaxis| inflammatory response| immune response| signal transduction| cell-cell signaling	extracellular region| extracellular space| Golgi apparatus	chemokine activity	GO:0006935, GO:0006954, GO:0006955, GO:0007165, GO:0007267, GO:0005576, GO:0005615, GO:0005794, GO:0008009	chemokine (C-X-C motif) ligand 14
OBS_BC_206512	PNN	0.373333	2.36229	0.0374882	NM_002687	Hs.409965	transcription| regulation of transcription, DNA-dependent| mRNA processing| cell adhesion| RNA splicing| negative regulation of cell cycle	nucleus| spliceosome| cytoplasm| intermediate filament| plasma membrane| intercellular junction| nuclear speck	DNA binding| structural molecule activity| protein binding	GO:0006350, GO:0006355, GO:0006397, GO:0007155, GO:0008380, GO:0045786, GO:0016607, GO:0005634, GO:0005681, GO:0005737, GO:0005882, GO:0005886, GO:0005911, GO:0003677, GO:0005198, GO:0005515	pinin, desmosome associated protein
OBS_BC_220391	MAT2B	0.276667	1.89089	0.037504	NM_013283, NM_182796	Hs.54642	S-adenosylmethionine biosynthetic process| metabolic process| extracellular polysaccharide biosynthetic process	intracellular| nucleus| methionine adenosyltransferase complex	catalytic activity| protein binding| dTDP-4-dehydrorhamnose reductase activity| methionine adenosyltransferase regulator activity	GO:0006556, GO:0008152, GO:0045226, GO:0048269, GO:0005622, GO:0005634, GO:0003824, GO:0005515, GO:0048270, GO:0008831	methionine adenosyltransferase II, beta
OBS_BC_237228	AFG3L2	0.605	4.02717	0.0378166	NM_006796	Hs.528996	proteolysis| protein catabolic process	mitochondrion| mitochondrial inner membrane| membrane| integral to membrane	nucleotide binding| metalloendopeptidase activity| ATP binding| zinc ion binding| nucleoside-triphosphatase activity| metal ion binding| unfolded protein binding	GO:0006508, GO:0030163, GO:0016020, GO:0016021, GO:0005739, GO:0005743, GO:0000166, GO:0004222, GO:0005524, GO:0017111, GO:0008270, GO:0046872, GO:0051082	AFG3 ATPase family gene 3-like 2 (yeast)
OBS_BC_211299	CDH20	0.255	1.79887	0.03783	NM_031891	Hs.671510	homophilic cell adhesion	plasma membrane| integral to membrane	calcium ion binding| protein binding	GO:0007156, GO:0016021, GO:0005886, GO:0005509, GO:0005515	cadherin 20, type 2
OBS_BC_249585	RBBP4	0.263333	1.83372	0.0379228	NM_005610	Hs.647652	DNA replication| chromatin remodeling| transcription| regulation of transcription, DNA-dependent| cell cycle| negative regulation of cell proliferation	nucleus| NuRD complex	protein binding| DNA-dependent ATPase activity	GO:0006260, GO:0006338, GO:0006350, GO:0006355, GO:0007049, GO:0008285, GO:0016581, GO:0005634, GO:0005515, GO:0008094	retinoblastoma binding protein 4
OBS_BC_221105	SMURF1	0.268333	1.85495	0.0379692	NM_020429, NM_181349	Hs.189329	protein modification process| ubiquitin cycle| ectoderm development| cell differentiation| negative regulation of BMP signaling pathway| protein ubiquitination during ubiquitin-dependent protein catabolic process	intracellular	ubiquitin-protein ligase activity| protein binding| ligase activity	GO:0006464, GO:0006512, GO:0007398, GO:0030154, GO:0030514, GO:0042787, GO:0005622, GO:0004842, GO:0005515, GO:0016874	SMAD specific E3 ubiquitin protein ligase 1
OBS_BC_218068	PUS7L	0.306667	2.02613	0.0379851	NM_001098614, NM_001098615, NM_031292	Hs.445814	tRNA processing| tRNA pseudouridine synthesis	-	RNA binding| pseudouridylate synthase activity| tRNA-pseudouridine synthase activity| isomerase activity	GO:0008033, GO:0031119, GO:0016439, GO:0016853, GO:0003723, GO:0004730	pseudouridylate synthase 7 homolog (S. cerevisiae)-like
OBS_BC_225378	STIL	0.316667	2.07332	0.0380099	NM_001048166, NM_003035	Hs.525198	multicellular organismal development| cell proliferation	cytoplasm	-	GO:0007275, GO:0008283, GO:0005737	SCL/TAL1 interrupting locus
OBS_BC_208775	KANK1	0.37	2.34423	0.0380827	NM_015158, NM_153186	Hs.306764	negative regulation of cell cycle	cytoplasm	-	GO:0045786, GO:0005737	KN motif and ankyrin repeat domains 1
OBS_BC_207652	FBXL7	0.276667	1.89089	0.0382261	NM_012304	Hs.433057	ubiquitin-dependent protein catabolic process| ubiquitin cycle	ubiquitin ligase complex	ubiquitin-protein ligase activity| protein binding	GO:0006511, GO:0006512, GO:0000151, GO:0004842, GO:0005515	F-box and leucine-rich repeat protein 7
OBS_BC_258416	BXDC2	0.345	2.21309	0.0383123	NM_018321	Hs.38114	ribosome biogenesis and assembly	nucleus	molecular_function| protein binding	GO:0042254, GO:0005634, GO:0003674, GO:0005515	brix domain containing 2
OBS_BC_237197	CHMP4A	0.345	2.21309	0.0383123	NM_138476	Hs.279761, Hs.220963	protein transport	membrane| cytoplasmic vesicle membrane| cytoplasmic vesicle	protein binding| lipid binding| magnesium ion binding| protein tyrosine phosphatase activity| hydrolase activity	GO:0015031, GO:0016020, GO:0030659, GO:0031410, GO:0005515, GO:0008289, GO:0000287, GO:0004725, GO:0016787	chromatin modifying protein 4A| magnesium-dependent phosphatase 1
OBS_BC_218718	UPF2	0.328333	2.12977	0.0383404	NM_015542, NM_080599	Hs.370689, Hs.610110	mRNA catabolic process, nonsense-mediated decay| mRNA export from nucleus| RNA metabolic process	nucleus| cytoplasm	RNA binding| identical protein binding	GO:0000184, GO:0006406, GO:0016070, GO:0005634, GO:0005737, GO:0003723, GO:0042802	UPF2 regulator of nonsense transcripts homolog (yeast)
OBS_BC_235141	DDHD2	0.253333	1.79198	0.03843	NM_015214	Hs.434966	lipid catabolic process	cytoplasm	hydrolase activity| metal ion binding	GO:0016042, GO:0005737, GO:0016787, GO:0046872	DDHD domain containing 2
OBS_BC_253704	COQ6	0.525	3.34965	0.0384376	NM_182476	Hs.632335	aromatic compound metabolic process| ubiquinone biosynthetic process	mitochondrion	oxidoreductase activity, acting on paired donors, with incorporation or reduction of molecular oxygen, NADH or NADPH as one donor, and incorporation of one atom of oxygen| FAD binding	GO:0006725, GO:0006744, GO:0005739, GO:0016709, GO:0050660	coenzyme Q6 homolog, monooxygenase (S. cerevisiae)
OBS_BC_240545	RPS3A	0.416667	2.61016	0.0385141	NM_001006, XM_001723347, XM_926528, XM_937069, XR_017187, XR_017289, XR_018891, XR_019637, XR_038216, XR_038320, XR_038326, XR_038859	Hs.356572, Hs.447714	translational initiation| induction of apoptosis| translation	intracellular| nucleus| cytosol| ribosome| cytosolic small ribosomal subunit| intracellular| ribosome	RNA binding| structural constituent of ribosome| protein binding| structural constituent of ribosome	GO:0006413, GO:0006917, GO:0022627, GO:0005622, GO:0005634, GO:0005829, GO:0005840, GO:0003723, GO:0003735, GO:0005515, GO:0006412, GO:0005622, GO:0005840, GO:0003735	ribosomal protein S3A| similar to 40S ribosomal protein S3a| similar to ribosomal protein S3A| similar to v-fos transformation effector protein| similar to ribosomal protein S3A
OBS_BC_256868	MYO9A	0.251667	1.78512	0.0385446	NM_006901	Hs.546268	intracellular signaling cascade| visual perception	intracellular| myosin complex	nucleotide binding| motor activity| ATP binding| zinc ion binding| metal ion binding	GO:0007242, GO:0007601, GO:0016459, GO:0005622, GO:0046872, GO:0008270, GO:0000166, GO:0003774, GO:0005524	myosin IXA
OBS_BC_225762	PPA1	0.325	2.11349	0.0386169	NM_021129	Hs.437403	phosphate metabolic process	cytoplasm	magnesium ion binding| inorganic diphosphatase activity| hydrolase activity	GO:0006796, GO:0005737, GO:0016787, GO:0000287, GO:0004427	pyrophosphatase (inorganic) 1
OBS_BC_229360	TRIM54	0.383333	2.41732	0.0386223	NM_032546, NM_187841	Hs.516036	microtubule-based process| negative regulation of microtubule depolymerization| signal transduction| multicellular organismal development| cell differentiation	intracellular| cytoplasm| cytoskeleton| microtubule	signal transducer activity| protein binding| zinc ion binding| metal ion binding	GO:0007017, GO:0007026, GO:0007165, GO:0007275, GO:0030154, GO:0005622, GO:0005737, GO:0005856, GO:0005874, GO:0008270, GO:0046872, GO:0004871, GO:0005515	tripartite motif-containing 54
OBS_BC_251846	RASA2	0.273333	1.87643	0.0386326	NM_006506	Hs.655941	intracellular signaling cascade| regulation of small GTPase mediated signal transduction	intracellular| cytoplasm	Ras GTPase activator activity| zinc ion binding| metal ion binding	GO:0007242, GO:0051056, GO:0005622, GO:0005737, GO:0008270, GO:0046872, GO:0005099	RAS p21 protein activator 2
OBS_BC_201534	UGT8	0.463333	2.90625	0.0387207	NM_003360	Hs.144197	glycosphingolipid biosynthetic process| central nervous system development| peripheral nervous system development| metabolic process	endoplasmic reticulum| microsome| membrane| integral to membrane	2-hydroxyacylsphingosine 1-beta-galactosyltransferase activity| UDP-galactose:glucosylceramide beta-1,4-galactosyltransferase activity| transferase activity, transferring hexosyl groups	GO:0006688, GO:0007417, GO:0007422, GO:0008152, GO:0005783, GO:0005792, GO:0016020, GO:0016021, GO:0016758, GO:0008489, GO:0003851	UDP glycosyltransferase 8 (UDP-galactose ceramide galactosyltransferase)
OBS_BC_261783	UBE3C	0.33	2.13796	0.0387869	NM_014671	Hs.118351	protein polyubiquitination| protein modification process| ubiquitin cycle	intracellular| nucleus| cytosol| protein complex	ubiquitin-protein ligase activity| protein binding| ligase activity	GO:0000209, GO:0006464, GO:0006512, GO:0043234, GO:0005622, GO:0005634, GO:0005829, GO:0004842, GO:0005515, GO:0016874	ubiquitin protein ligase E3C
OBS_BC_223217	RPL7L1	0.305	2.01837	0.0389896	NM_198486, XM_001719980, XM_001720476, XM_001724689, XM_001724736, XR_015336, XR_015896, XR_015898, XR_016898, XR_018269, XR_037241, XR_038513, XR_038681	Hs.520133, Hs.639520	translation| translation| translation	intracellular| ribosome| large ribosomal subunit| ribosome| intracellular| ribosome	structural constituent of ribosome| protein binding| transcription regulator activity| structural constituent of ribosome| structural constituent of ribosome	GO:0006412, GO:0015934, GO:0005622, GO:0005840, GO:0003735, GO:0005515, GO:0030528, GO:0006412, GO:0005840, GO:0003735, GO:0006412, GO:0005622, GO:0005840, GO:0003735	ribosomal protein L7-like 1| hypothetical LOC643507| hypothetical LOC728620| similar to hCG37602| similar to hCG2042936
OBS_BC_250645	DPYD	0.395	2.48313	0.0391534	NM_000110	Hs.335034	'de novo' pyrimidine base biosynthetic process| uracil catabolic process| thymidine catabolic process| metabolic process	cytoplasm	dihydroorotate dehydrogenase activity| dihydroorotate oxidase activity| binding| iron ion binding| electron carrier activity| oxidoreductase activity| dihydropyrimidine dehydrogenase (NADP+) activity| metal ion binding| FAD binding| iron-sulfur cluster binding| 4 iron, 4 sulfur cluster binding	GO:0006207, GO:0006212, GO:0006214, GO:0008152, GO:0005737, GO:0004152, GO:0004158, GO:0005488, GO:0005506, GO:0009055, GO:0016491, GO:0017113, GO:0046872, GO:0050660, GO:0051536, GO:0051539	dihydropyrimidine dehydrogenase
OBS_BC_231101	PTPRU	0.283333	1.92014	0.0392083	NM_005704, NM_133177, NM_133178	Hs.19718	protein modification process| protein amino acid dephosphorylation| cell adhesion| transmembrane receptor protein tyrosine phosphatase signaling pathway| biological_process	cellular_component| integral to plasma membrane| membrane	protein tyrosine phosphatase activity| receptor activity| transmembrane receptor protein tyrosine phosphatase activity| hydrolase activity| phosphoric monoester hydrolase activity	GO:0006464, GO:0006470, GO:0007155, GO:0007185, GO:0008150, GO:0016020, GO:0005575, GO:0005887, GO:0004725, GO:0004872, GO:0005001, GO:0016787, GO:0016791	protein tyrosine phosphatase, receptor type, U
OBS_BC_225072	RAB23	0.338333	2.17938	0.0392382	NM_016277, NM_183227	Hs.555016	signal transduction| small GTPase mediated signal transduction| nervous system development| protein transport| spinal cord dorsal/ventral patterning| embryonic digit morphogenesis| negative regulation of proteolysis	plasma membrane	nucleotide binding| GTP binding	GO:0007165, GO:0007264, GO:0007399, GO:0015031, GO:0021513, GO:0042733, GO:0045861, GO:0005886, GO:0000166, GO:0005525	RAB23, member RAS oncogene family
OBS_BC_231935	TUBGCP5	0.251667	1.78512	0.039247	NM_001102610, NM_052903	Hs.533898	microtubule cytoskeleton organization and biogenesis| microtubule nucleation	spindle pole| centrosome| microtubule organizing center| microtubule| gamma-tubulin ring complex	microtubule binding	GO:0000226, GO:0007020, GO:0008274, GO:0000922, GO:0005813, GO:0005815, GO:0005874, GO:0008017	tubulin, gamma complex associated protein 5
OBS_BC_200677	FANCD2	0.351667	2.24733	0.0392614	NM_001018115, NM_033084	Hs.208388	DNA repair| cell cycle| biological_process| response to gamma radiation	cellular_component| nucleus| chromosome	molecular_function| protein binding	GO:0006281, GO:0007049, GO:0008150, GO:0010332, GO:0005575, GO:0005634, GO:0005694, GO:0003674, GO:0005515	Fanconi anemia, complementation group D2
OBS_BC_208241	DBR1	0.345	2.21309	0.0393397	NM_016216	Hs.477700	RNA splicing, via transesterification reactions| nuclear mRNA splicing, via spliceosome	nucleus	RNA lariat debranching enzyme activity| hydrolase activity, acting on ester bonds| metal ion binding	GO:0000375, GO:0000398, GO:0005634, GO:0008419, GO:0016788, GO:0046872	debranching enzyme homolog 1 (S. cerevisiae)
OBS_BC_250805	SSPO	0.271667	1.86925	0.0394016	-	Hs.632022	cell adhesion	extracellular region	hormone activity| calcium ion binding| protein binding| protease inhibitor activity	GO:0007155, GO:0005576, GO:0030414, GO:0005179, GO:0005509, GO:0005515	SCO-spondin homolog (Bos taurus)
OBS_BC_220841	CHI3L1	0.413333	2.5902	0.0396732	NM_001276	Hs.382202	carbohydrate metabolic process| chitin catabolic process	extracellular region| proteinaceous extracellular matrix| extracellular space	catalytic activity| hydrolase activity, hydrolyzing O-glycosyl compounds| chitinase activity| extracellular matrix structural constituent| sugar binding| cation binding	GO:0005975, GO:0006032, GO:0005576, GO:0005578, GO:0005615, GO:0043169, GO:0003824, GO:0004553, GO:0004568, GO:0005201, GO:0005529	chitinase 3-like 1 (cartilage glycoprotein-39)
OBS_BC_240056	KEL	0.26	1.8197	0.0396967	NM_000420	Hs.368588	protein amino acid N-linked glycosylation| proteolysis| vasoconstriction	cytoskeleton| plasma membrane| integral to plasma membrane| membrane	endopeptidase activity| neprilysin activity| protein binding| metallopeptidase activity| zinc ion binding| endothelin-converting enzyme activity| metal ion binding	GO:0006487, GO:0006508, GO:0042310, GO:0016020, GO:0005856, GO:0005886, GO:0005887, GO:0004175, GO:0004245, GO:0005515, GO:0008237, GO:0008270, GO:0016511, GO:0046872	Kell blood group, metallo-endopeptidase
OBS_BC_233368	TPO	0.405	2.54097	0.0398413	NM_000547, NM_175719, NM_175721, NM_175722	Hs.467554	thyroid hormone generation| response to oxidative stress| hormone biosynthetic process| hydrogen peroxide catabolic process	cellular_component| integral to plasma membrane| membrane	iodide peroxidase activity| peroxidase activity| iron ion binding| calcium ion binding| electron donor activity| oxidoreductase activity| heme binding	GO:0006590, GO:0006979, GO:0042446, GO:0042744, GO:0016020, GO:0005575, GO:0005887, GO:0009053, GO:0004447, GO:0004601, GO:0005506, GO:0005509, GO:0016491, GO:0020037	thyroid peroxidase
OBS_BC_236875	AURKA	0.243333	1.75119	0.0401036	NM_003600, NM_198433, NM_198434, NM_198435, NM_198436, NM_198437, NR_001587	Hs.250822, Hs.654849	protein amino acid phosphorylation| cell cycle| spindle organization and biogenesis| mitosis| regulation of protein stability| phosphoinositide-mediated signaling	nucleus| centrosome| spindle	nucleotide binding| protein kinase activity| protein serine/threonine kinase activity| protein binding| ATP binding| kinase activity| transferase activity	GO:0006468, GO:0007049, GO:0007051, GO:0007067, GO:0031647, GO:0048015, GO:0005634, GO:0005813, GO:0005819, GO:0016301, GO:0016740, GO:0000166, GO:0004672, GO:0004674, GO:0005515, GO:0005524	aurora kinase A| aurora kinase A pseudogene 1
OBS_BC_215510	MTPN	0.285	1.92752	0.0401391	NM_145808	Hs.602015, Hs.654894	regulation of translation| catecholamine metabolic process| cell growth| regulation of striated muscle development| cerebellar granule cell differentiation| neuron differentiation| skeletal muscle regeneration| striated muscle cell differentiation	cellular_component| intracellular| cytoplasm| axon	protein binding	GO:0006417, GO:0006584, GO:0016049, GO:0016202, GO:0021707, GO:0030182, GO:0043403, GO:0051146, GO:0005575, GO:0005622, GO:0005737, GO:0030424, GO:0005515	myotrophin
OBS_BC_237611	SLC4A10	0.558333	3.61687	0.0402774	NM_022058	Hs.333958	sodium ion transport| anion transport| chloride transport| bicarbonate transport	plasma membrane| integral to membrane	transporter activity| inorganic anion exchanger activity| anion transmembrane transporter activity| symporter activity| antiporter activity| sodium ion binding	GO:0006814, GO:0006820, GO:0006821, GO:0015701, GO:0016021, GO:0005886, GO:0031402, GO:0005215, GO:0005452, GO:0008509, GO:0015293, GO:0015297	solute carrier family 4, sodium bicarbonate transporter-like, member 10
OBS_BC_207448	AMZ1	0.286667	1.93494	0.0403872	NM_133463	Hs.42221	proteolysis	-	metallopeptidase activity| zinc ion binding| metal ion binding	GO:0006508, GO:0008237, GO:0008270, GO:0046872	archaelysin family metallopeptidase 1
OBS_BC_230267	CUL2	0.363333	2.30852	0.0404101	NM_003591	Hs.82919	G1/S transition of mitotic cell cycle| ubiquitin-dependent protein catabolic process| ubiquitin cycle| cell cycle arrest| negative regulation of cell proliferation| induction of apoptosis by intracellular signals	cullin-RING ubiquitin ligase complex	protein binding| ubiquitin protein ligase binding	GO:0006511, GO:0006512, GO:0007050, GO:0008285, GO:0008629, GO:0000082, GO:0031461, GO:0031625, GO:0005515	cullin 2
OBS_BC_213332	MAP2K1IP1	0.481667	3.03156	0.0404315	NM_021970	Hs.709328	activation of MAPKK activity	membrane| late endosome membrane	protein binding| kinase activator activity	GO:0000186, GO:0016020, GO:0031902, GO:0019209, GO:0005515	mitogen-activated protein kinase kinase 1 interacting protein 1
OBS_BC_259973	SEMA3F	0.335	2.16272	0.0404579	NM_004186	Hs.32981	multicellular organismal development	extracellular region| extracellular space| membrane	receptor activity	GO:0007275, GO:0016020, GO:0005576, GO:0005615, GO:0004872	sema domain, immunoglobulin domain (Ig), short basic domain, secreted, (semaphorin) 3F
OBS_BC_235209	FKBP15	0.265	1.84077	0.0405092	NM_015258	Hs.522351	protein folding	cytoplasm| cell projection	-	GO:0006457, GO:0042995, GO:0005737	FK506 binding protein 15, 133kDa
OBS_BC_219510	STAT2	0.266667	1.84785	0.0405453	NM_005419	Hs.530595	regulation of transcription from RNA polymerase II promoter| signal transduction| JAK-STAT cascade| response to virus	nucleus| cytoplasm	transcription factor activity| signal transducer activity| hematopoietin/interferon-class (D200-domain) cytokine receptor signal transducer activity| calcium ion binding| protein binding	GO:0006357, GO:0007165, GO:0007259, GO:0009615, GO:0005634, GO:0005737, GO:0003700, GO:0004871, GO:0005062, GO:0005509, GO:0005515	signal transducer and activator of transcription 2, 113kDa
OBS_BC_226735	ACACB	0.465	2.91743	0.0406291	NM_001093	Hs.234898	fatty acid biosynthetic process| metabolic process	membrane	nucleotide binding| acetyl-CoA carboxylase activity| biotin carboxylase activity| ATP binding| biotin binding| ligase activity| manganese ion binding| metal ion binding	GO:0006633, GO:0008152, GO:0016020, GO:0016874, GO:0030145, GO:0046872, GO:0000166, GO:0003989, GO:0004075, GO:0005524, GO:0009374	acetyl-Coenzyme A carboxylase beta
OBS_BC_236032	TAF9B	0.265	1.84077	0.0408291	NM_015975, XM_001126120	Hs.592248, Hs.643614, Hs.702057, Hs.592248	transcription| transcription initiation| regulation of transcription, DNA-dependent	nucleus| transcription factor TFIID complex	DNA binding	GO:0006350, GO:0006352, GO:0006355, GO:0005634, GO:0005669, GO:0003677	TAF9B RNA polymerase II, TATA box binding protein (TBP)-associated factor, 31kDa| similar to transcription associated factor TAFII31L
OBS_BC_219243	SAP130	0.258333	1.81273	0.0409109	NM_024545	Hs.32995	transcription| regulation of transcription, DNA-dependent	nucleus	glucan 1,4-alpha-glucosidase activity	GO:0006350, GO:0006355, GO:0005634, GO:0004339	Sin3A-associated protein, 130kDa
OBS_BC_244111	KCNJ6	0.25	1.77828	0.0413717	NM_002240	Hs.658533	ion transport| potassium ion transport	Golgi apparatus| plasma membrane| voltage-gated potassium channel complex| integral to membrane	voltage-gated ion channel activity| G-protein activated inward rectifier potassium channel activity| potassium ion binding	GO:0006811, GO:0006813, GO:0008076, GO:0005794, GO:0005886, GO:0016021, GO:0030955, GO:0015467, GO:0005244	potassium inwardly-rectifying channel, subfamily J, member 6
OBS_BC_224214	DYRK2	0.438333	2.74368	0.0414935	NM_003583, NM_006482	Hs.173135	protein amino acid phosphorylation| apoptosis| DNA damage response, signal transduction by p53 class mediator resulting in induction of apoptosis| positive regulation of glycogen biosynthetic process	nucleus| cytoplasm	nucleotide binding| magnesium ion binding| protein serine/threonine kinase activity| protein-tyrosine kinase activity| ATP binding| transferase activity| manganese ion binding	GO:0006468, GO:0006915, GO:0042771, GO:0045725, GO:0005634, GO:0005737, GO:0016740, GO:0030145, GO:0000166, GO:0000287, GO:0004674, GO:0004713, GO:0005524	dual-specificity tyrosine-(Y)-phosphorylation regulated kinase 2
OBS_BC_204060	GABARAPL2	0.275	1.88365	0.0415984	NM_007285	Hs.461379	protein transport	Golgi membrane| intracellular| Golgi apparatus| cytoskeleton	actin binding| protein binding| ATP binding| beta-tubulin binding| GABA receptor binding	GO:0015031, GO:0005622, GO:0005794, GO:0005856, GO:0000139, GO:0003779, GO:0005515, GO:0005524, GO:0048487, GO:0050811	GABA(A) receptor-associated protein-like 2
OBS_BC_236774	RNF138	0.266667	1.84785	0.0416533	NM_016271, NM_198128	Hs.302408	ubiquitin cycle	intracellular	protein binding| zinc ion binding| ligase activity| metal ion binding	GO:0006512, GO:0005622, GO:0005515, GO:0008270, GO:0016874, GO:0046872	ring finger protein 138
OBS_BC_240860	ROCK2	0.353333	2.25597	0.0417886	NM_004850	Hs.591600	cytokinesis| protein amino acid phosphorylation| muscle contraction| intracellular signaling cascade| actin cytoskeleton organization and biogenesis	intracellular| cytoplasm| plasma membrane| actin cytoskeleton	nucleotide binding| protein serine/threonine kinase activity| structural molecule activity| protein binding| ATP binding| zinc ion binding| transferase activity| diacylglycerol binding| metal ion binding	GO:0000910, GO:0006468, GO:0006936, GO:0007242, GO:0030036, GO:0005622, GO:0005737, GO:0005886, GO:0015629, GO:0016740, GO:0019992, GO:0046872, GO:0000166, GO:0008270, GO:0004674, GO:0005198, GO:0005515, GO:0005524	Rho-associated, coiled-coil containing protein kinase 2
OBS_BC_224857	XCR1	0.283333	1.92014	0.0418642	NM_001024644, NM_005283	Hs.248116	chemotaxis| inflammatory response| signal transduction| G-protein signaling, coupled to cyclic nucleotide second messenger| elevation of cytosolic calcium ion concentration	plasma membrane| integral to plasma membrane	rhodopsin-like receptor activity| receptor activity| chemokine receptor activity	GO:0006935, GO:0006954, GO:0007165, GO:0007187, GO:0007204, GO:0005886, GO:0005887, GO:0001584, GO:0004872, GO:0004950	chemokine (C motif) receptor 1
OBS_BC_256864	RGNEF	0.313333	2.05747	0.0419301	-	Hs.482521	intracellular signaling cascade| cell differentiation| regulation of Rho protein signal transduction	intracellular| cytoplasm| plasma membrane	RNA binding| guanyl-nucleotide exchange factor activity| Rho guanyl-nucleotide exchange factor activity| zinc ion binding| diacylglycerol binding| metal ion binding	GO:0007242, GO:0030154, GO:0035023, GO:0005622, GO:0005737, GO:0005886, GO:0003723, GO:0005085, GO:0005089, GO:0046872, GO:0008270, GO:0019992	Rho-guanine nucleotide exchange factor
OBS_BC_259838	EXT1	0.38	2.39883	0.0419633	NM_000127	Hs.492618	ossification| glycosaminoglycan biosynthetic process| signal transduction| heparan sulfate proteoglycan biosynthetic process, polysaccharide chain biosynthetic process| negative regulation of cell cycle	Golgi membrane| endoplasmic reticulum| endoplasmic reticulum membrane| Golgi apparatus| membrane| integral to membrane| integral to endoplasmic reticulum membrane	protein binding| transferase activity, transferring glycosyl groups| heparan sulfate N-acetylglucosaminyltransferase activity| protein homodimerization activity| protein heterodimerization activity| glucuronosyl-N-acetylglucosaminyl-proteoglycan 4-alpha-N-acetylglucosaminyltransferase activity| N-acetylglucosaminyl-proteoglycan 4-beta-glucuronosyltransferase activity	GO:0001503, GO:0006024, GO:0007165, GO:0015014, GO:0045786, GO:0030176, GO:0000139, GO:0016020, GO:0016021, GO:0005783, GO:0005789, GO:0005794, GO:0005515, GO:0016757, GO:0042328, GO:0042803, GO:0046982, GO:0050508, GO:0050509	exostoses (multiple) 1
OBS_BC_216560	CDKN1B	0.3	1.99526	0.0420222	NM_004064	Hs.238990	G1/S transition of mitotic cell cycle| potassium ion transport| induction of apoptosis| cell cycle| cell cycle arrest| sensory perception of sound| positive regulation of cell proliferation| negative regulation of cell growth| positive regulation of microtubule polymerization| negative regulation of phosphorylation| negative regulation of cyclin-dependent protein kinase activity| autophagic cell …	nucleus| cytoplasm| cytosol	cyclin-dependent protein kinase inhibitor activity| transforming growth factor beta receptor, cytoplasmic mediator activity| protein binding	GO:0006813, GO:0006917, GO:0007049, GO:0007050, GO:0007605, GO:0008284, GO:0030308, GO:0031116, GO:0042326, GO:0045736, GO:0048102, GO:0048839, GO:0050680, GO:0051271, GO:0000082, GO:0005634, GO:0005737, GO:0005829, GO:0004861, GO:0005072, GO:0005515	cyclin-dependent kinase inhibitor 1B (p27, Kip1)
OBS_BC_218452	PADI1	0.313333	2.05747	0.0420453	NM_013358	Hs.412941	protein modification process| peptidyl-citrulline biosynthetic process from peptidyl-arginine	cytoplasm	protein-arginine deiminase activity| calcium ion binding| hydrolase activity	GO:0006464, GO:0018101, GO:0005737, GO:0016787, GO:0004668, GO:0005509	peptidyl arginine deiminase, type I
OBS_BC_230698	CKS1B	0.916667	8.25404	0.0421451	NM_001826	Hs.374378	regulation of cyclin-dependent protein kinase activity| cell cycle| cell proliferation| cell division	-	protein binding| kinase activity| cyclin-dependent protein kinase regulator activity	GO:0007049, GO:0008283, GO:0000079, GO:0051301, GO:0005515, GO:0016301, GO:0016538	CDC28 protein kinase regulatory subunit 1B
OBS_BC_236070	DLGAP2	0.82	6.60693	0.042234	NM_004745	Hs.113287	cell-cell signaling| nerve-nerve synaptic transmission	neurofilament| plasma membrane| cell junction| synapse| postsynaptic membrane	protein binding	GO:0007267, GO:0007270, GO:0030054, GO:0045202, GO:0045211, GO:0005883, GO:0005886, GO:0005515	discs, large (Drosophila) homolog-associated protein 2
OBS_BC_231070	TLR3	0.29	1.94984	0.0422612	NM_003265	Hs.657724	inflammatory response| hyperosmotic response| signal transduction| activation of NF-kappaB-inducing kinase| detection of virus| defense response to bacterium| positive regulation of I-kappaB kinase/NF-kappaB cascade| response to exogenous dsRNA| positive regulation of interferon-gamma biosynthetic process| positive regulation of chemokine biosynthetic process| innate immune response| positive reg…	endosome| endoplasmic reticulum| endoplasmic reticulum membrane| integral to plasma membrane| endosome membrane| membrane	double-stranded RNA binding| transmembrane receptor activity| protein binding	GO:0006954, GO:0006972, GO:0007165, GO:0007250, GO:0009597, GO:0042742, GO:0043123, GO:0043330, GO:0045078, GO:0045080, GO:0045087, GO:0045356, GO:0045359, GO:0045671, GO:0046330, GO:0051092, GO:0010008, GO:0016020, GO:0005768, GO:0005783, GO:0005789, GO:0005887, GO:0003725, GO:0004888, GO:0005515	toll-like receptor 3
OBS_BC_233509	NR1I3	0.291667	1.95734	0.0422648	NM_001077469, NM_001077470, NM_001077471, NM_001077472, NM_001077473, NM_001077474, NM_001077475, NM_001077476, NM_001077477, NM_001077478, NM_001077479, NM_001077480, NM_001077481, NM_001077482, NM_005122	Hs.349642	transcription| regulation of transcription, DNA-dependent| signal transduction	nucleus	transcription factor activity| steroid hormone receptor activity| transcription coactivator activity| receptor activity| ligand-dependent nuclear receptor activity| androgen receptor activity| thyroid hormone receptor activity| protein binding| zinc ion binding| sequence-specific DNA binding| metal ion binding	GO:0006350, GO:0006355, GO:0007165, GO:0005634, GO:0008270, GO:0043565, GO:0046872, GO:0003700, GO:0003707, GO:0003713, GO:0004872, GO:0004879, GO:0004882, GO:0004887, GO:0005515	nuclear receptor subfamily 1, group I, member 3
OBS_BC_251488	C1QTNF3	0.335	2.16272	0.0422656	-	Hs.171929	phosphate transport	extracellular region| cytoplasm	-	GO:0006817, GO:0005576, GO:0005737	C1q and tumor necrosis factor related protein 3
OBS_BC_249810	PFKFB2	0.391667	2.46415	0.0424011	NM_001018053, NM_006212	Hs.282702	fructose 2,6-bisphosphate metabolic process| metabolic process	-	nucleotide binding| 6-phosphofructo-2-kinase activity| fructose-2,6-bisphosphate 2-phosphatase activity| ATP binding| kinase activity| transferase activity| hydrolase activity	GO:0006003, GO:0008152, GO:0016301, GO:0016740, GO:0016787, GO:0000166, GO:0003873, GO:0004331, GO:0005524	6-phosphofructo-2-kinase/fructose-2,6-biphosphatase 2
OBS_BC_227620	RASSF1	0.531667	3.40147	0.0425689	NM_007182, NM_170712, NM_170713, NM_170714	Hs.476270	cell cycle arrest| intracellular signaling cascade| Ras protein signal transduction| negative regulation of cell cycle	nucleus| cytoplasm| centrosome| spindle| microtubule	zinc ion binding| diacylglycerol binding| identical protein binding| metal ion binding	GO:0007050, GO:0007242, GO:0007265, GO:0045786, GO:0005634, GO:0005737, GO:0005813, GO:0005819, GO:0005874, GO:0008270, GO:0019992, GO:0042802, GO:0046872	Ras association (RalGDS/AF-6) domain family member 1
OBS_BC_218539	DEFB1	0.44	2.75423	0.0425809	NM_005218	Hs.32949	chemotaxis| G-protein coupled receptor protein signaling pathway| defense response to bacterium| innate immune response	extracellular region	-	GO:0006935, GO:0007186, GO:0042742, GO:0045087, GO:0005576	defensin, beta 1
OBS_BC_214738	SLC25A18	0.251667	1.78512	0.0426203	NM_031481	Hs.282982, Hs.629929	transport	mitochondrion| mitochondrial inner membrane| membrane| integral to membrane	binding| symporter activity	GO:0006810, GO:0005739, GO:0005743, GO:0016020, GO:0016021, GO:0005488, GO:0015293	solute carrier family 25 (mitochondrial carrier), member 18
OBS_BC_255165	RBM17	0.54	3.46737	0.0427159	NM_032905, XR_037045, XR_037834, XR_038065	Hs.498548	mRNA processing| RNA splicing	intracellular| nucleus| spliceosome	nucleotide binding| nucleic acid binding| RNA binding	GO:0006397, GO:0008380, GO:0005622, GO:0005634, GO:0005681, GO:0000166, GO:0003676, GO:0003723	RNA binding motif protein 17| similar to RNA binding motif protein 17
OBS_BC_223387	GABRG1	0.246667	1.76468	0.042747	NM_173536	Hs.375051	ion transport| chloride transport| gamma-aminobutyric acid signaling pathway| synaptic transmission	plasma membrane| integral to membrane| cell junction| synapse| postsynaptic membrane	GABA-A receptor activity| ion channel activity| extracellular ligand-gated ion channel activity| chloride channel activity| neurotransmitter receptor activity| chloride ion binding	GO:0006811, GO:0006821, GO:0007214, GO:0007268, GO:0016021, GO:0030054, GO:0045202, GO:0045211, GO:0005886, GO:0004890, GO:0005216, GO:0005230, GO:0005254, GO:0030594, GO:0031404	gamma-aminobutyric acid (GABA) A receptor, gamma 1
OBS_BC_239378	NR2C2	0.246667	1.76468	0.042747	NM_003298	Hs.591667	transcription| regulation of transcription, DNA-dependent| nervous system development	nucleus	transcription factor activity| steroid hormone receptor activity| transcription coactivator activity| zinc ion binding| sequence-specific DNA binding| metal ion binding	GO:0006350, GO:0006355, GO:0007399, GO:0005634, GO:0003700, GO:0003707, GO:0003713, GO:0008270, GO:0043565, GO:0046872	nuclear receptor subfamily 2, group C, member 2
OBS_BC_249693	PEX12	0.271667	1.86925	0.0427561	NM_000286	Hs.591190	protein import into peroxisome matrix	peroxisome| peroxisomal membrane| integral to peroxisomal membrane| membrane| integral to membrane	protein C-terminus binding| zinc ion binding	GO:0016558, GO:0016020, GO:0016021, GO:0005777, GO:0005778, GO:0005779, GO:0008022, GO:0008270	peroxisomal biogenesis factor 12
OBS_BC_227277	SUV420H1	0.255	1.79887	0.0430028	NM_016028, NM_017635	Hs.632120	transcription| regulation of transcription, DNA-dependent| chromatin modification	nucleus| chromosome	protein binding| methyltransferase activity| transferase activity| histone-lysine N-methyltransferase activity	GO:0006350, GO:0006355, GO:0016568, GO:0005634, GO:0005694, GO:0008168, GO:0016740, GO:0018024, GO:0005515	suppressor of variegation 4-20 homolog 1 (Drosophila)
OBS_BC_253036	CRNKL1	0.265	1.84077	0.0430826	NM_016652	Hs.171342	spliceosome assembly| RNA processing| mRNA processing| RNA splicing	intracellular| nucleus| spliceosome| cytoplasm| nuclear speck	RNA binding| binding	GO:0006396, GO:0006397, GO:0008380, GO:0000245, GO:0016607, GO:0005622, GO:0005634, GO:0005681, GO:0005737, GO:0003723, GO:0005488	crooked neck pre-mRNA splicing factor-like 1 (Drosophila)
OBS_BC_220963	TTLL11	0.306667	2.02613	0.0431152	XM_001714037	Hs.656140	protein modification process	cilium	tubulin-tyrosine ligase activity| ligase activity	GO:0006464, GO:0005929, GO:0004835, GO:0016874	tubulin tyrosine ligase-like family, member 11| similar to tubulin tyrosine ligase-like family, member 11
OBS_BC_224606	FUBP1	0.473333	2.97395	0.0434217	NM_003902	Hs.567380	transcription| regulation of transcription, DNA-dependent| transcription from RNA polymerase II promoter	nucleus	single-stranded DNA binding| transcription factor activity| RNA binding| protein binding	GO:0006350, GO:0006355, GO:0006366, GO:0005634, GO:0003697, GO:0003700, GO:0003723, GO:0005515	far upstream element (FUSE) binding protein 1
OBS_BC_249792	BRD1	0.271667	1.86925	0.0435262	NM_014577	Hs.127950	biological_process	nucleus	molecular_function| protein binding| zinc ion binding| metal ion binding	GO:0008150, GO:0005634, GO:0008270, GO:0046872, GO:0003674, GO:0005515	bromodomain containing 1
OBS_BC_206253	ESR2	0.341667	2.19617	0.0436104	XM_001720430, XM_001724216, XM_001724440	Hs.525392, Hs.660607, Hs.660607	transcription| regulation of transcription, DNA-dependent| signal transduction| cell-cell signaling| negative regulation of cell growth| estrogen receptor signaling pathway	nucleus| mitochondrion	transcription factor activity| transcription coactivator activity| steroid binding| protein binding| zinc ion binding| estrogen receptor activity| sequence-specific DNA binding| metal ion binding| receptor antagonist activity	GO:0006350, GO:0006355, GO:0007165, GO:0007267, GO:0030308, GO:0030520, GO:0005634, GO:0005739, GO:0043565, GO:0046872, GO:0048019, GO:0008270, GO:0030284, GO:0003700, GO:0003713, GO:0005496, GO:0005515	estrogen receptor 2 (ER beta)| hypothetical protein LOC100129185
OBS_BC_254305	HEBP1	0.3	1.99526	0.0436619	NM_015987	Hs.642618	circadian rhythm	cytoplasm| mitochondrion| cytosol	binding| heme binding	GO:0007623, GO:0005737, GO:0005739, GO:0005829, GO:0020037, GO:0005488	heme binding protein 1
OBS_BC_224976	MCC	0.26	1.8197	0.0437042	NM_001085377, NM_002387	Hs.593171	signal transduction| negative regulation of cell cycle	-	receptor activity| calcium ion binding| protein binding	GO:0007165, GO:0045786, GO:0004872, GO:0005509, GO:0005515	mutated in colorectal cancers
OBS_BC_241329	TSPYL6	0.266667	1.84785	0.043727	NM_001003937	Hs.620508	nucleosome assembly	nucleus	-	GO:0006334, GO:0005634	TSPY-like 6
OBS_BC_220107	IRAK2	0.273333	1.87643	0.0439085	NM_001570	Hs.449207	protein amino acid phosphorylation| inflammatory response| signal transduction| I-kappaB kinase/NF-kappaB cascade	cell surface	protein kinase activity| NF-kappaB-inducing kinase activity| ATP binding| identical protein binding	GO:0006468, GO:0006954, GO:0007165, GO:0007249, GO:0009986, GO:0042802, GO:0004672, GO:0004704, GO:0005524	interleukin-1 receptor-associated kinase 2
OBS_BC_220704	IFT81	0.468333	2.93991	0.043919	NM_014055, NM_031473	Hs.528382	multicellular organismal development| spermatogenesis| cell differentiation	-	-	GO:0007275, GO:0007283, GO:0030154	intraflagellar transport 81 homolog (Chlamydomonas)
OBS_BC_200767	PTCH1	0.263333	1.83372	0.0439203	NM_000264, NM_001083602, NM_001083603, NM_001083604, NM_001083605, NM_001083606, NM_001083607	Hs.494538, Hs.638946	signal transduction| cell proliferation| regulation of smoothened signaling pathway| organ morphogenesis| dorsal/ventral pattern formation| protein processing| embryonic limb morphogenesis| negative regulation of multicellular organism growth| negative regulation of cell cycle	integral to plasma membrane| membrane| integral to membrane	receptor activity| protein binding| hedgehog receptor activity	GO:0007165, GO:0008283, GO:0008589, GO:0009887, GO:0009953, GO:0016485, GO:0030326, GO:0040015, GO:0045786, GO:0005887, GO:0016020, GO:0016021, GO:0008158, GO:0004872, GO:0005515	patched homolog 1 (Drosophila)
OBS_BC_200419	OR8J3	0.395	2.48313	0.043924	NM_001004064	Hs.554523	signal transduction| G-protein coupled receptor protein signaling pathway| sensory perception of smell| response to stimulus	plasma membrane| integral to membrane	receptor activity| olfactory receptor activity	GO:0007165, GO:0007186, GO:0007608, GO:0050896, GO:0005886, GO:0016021, GO:0004872, GO:0004984	olfactory receptor, family 8, subfamily J, member 3
OBS_BC_245446	SCD5	0.348333	2.23015	0.0440187	NM_001037582, NM_024906	Hs.379191	lipid metabolic process| fatty acid biosynthetic process	endoplasmic reticulum| endoplasmic reticulum membrane| membrane| integral to membrane	stearoyl-CoA 9-desaturase activity| iron ion binding| oxidoreductase activity| metal ion binding	GO:0006629, GO:0006633, GO:0016020, GO:0016021, GO:0005783, GO:0005789, GO:0004768, GO:0005506, GO:0016491, GO:0046872	stearoyl-CoA desaturase 5
OBS_BC_206231	NAP1L1	0.428333	2.68123	0.0442173	-	Hs.524599, Hs.695185	DNA replication| nucleosome assembly| positive regulation of cell proliferation	nucleus| chromatin assembly complex| melanosome	protein binding	GO:0006260, GO:0006334, GO:0008284, GO:0042470, GO:0005634, GO:0005678, GO:0005515	nucleosome assembly protein 1-like 1
OBS_BC_231052	BCL9	0.261667	1.8267	0.0443031	NM_004326	Hs.415209	Wnt receptor signaling pathway	nucleus	protein binding	GO:0016055, GO:0005634, GO:0005515	B-cell CLL/lymphoma 9
OBS_BC_249649	DEFB118	0.27	1.86209	0.0444062	NM_054112	Hs.274124	cell-matrix adhesion| spermatogenesis| defense response to bacterium| innate immune response	extracellular region	-	GO:0007160, GO:0007283, GO:0042742, GO:0045087, GO:0005576	defensin, beta 118
OBS_BC_230744	NPPC	0.311667	2.04959	0.0446544	NM_024409	Hs.247916	cGMP biosynthetic process| regulation of blood pressure| regulation of vasoconstriction| regulation of blood vessel size	extracellular region	hormone activity	GO:0006182, GO:0008217, GO:0019229, GO:0050880, GO:0005576, GO:0005179	natriuretic peptide precursor C
OBS_BC_216096	GLS2	0.276667	1.89089	0.044705	NM_013267	Hs.212606	amino acid metabolic process| glutamine metabolic process	mitochondrion	glutaminase activity| protein binding| hydrolase activity	GO:0006520, GO:0006541, GO:0005739, GO:0016787, GO:0004359, GO:0005515	glutaminase 2 (liver, mitochondrial)
OBS_BC_238541	MARVELD2	0.243333	1.75119	0.0448876	NM_001038603, NM_144724	Hs.657687	sensory perception of sound	tight junction| membrane| integral to membrane| cell junction	-	GO:0007605, GO:0016020, GO:0016021, GO:0030054, GO:0005923	MARVEL domain containing 2
OBS_BC_200171	ARMC10	0.33	2.13796	0.0449052	NM_031905, XM_001718829, XM_001720436, XM_001720591, XM_001720592, XM_371655, XM_937241	Hs.287412, Hs.380752	regulation of cell growth	endoplasmic reticulum| endoplasmic reticulum membrane| membrane| integral to membrane	binding| binding	GO:0001558, GO:0005783, GO:0005789, GO:0016020, GO:0016021, GO:0005488, GO:0005488	armadillo repeat containing 10| hypothetical LOC389137
OBS_BC_239764	TYRO3	0.651667	4.48401	0.0449259	NM_006293	Hs.381282	protein amino acid phosphorylation| cell adhesion| signal transduction	integral to plasma membrane| membrane	nucleotide binding| transmembrane receptor protein tyrosine kinase activity| receptor signaling protein tyrosine kinase activity| receptor activity| protein binding| ATP binding| transferase activity	GO:0006468, GO:0007155, GO:0007165, GO:0016020, GO:0005887, GO:0016740, GO:0000166, GO:0004714, GO:0004716, GO:0004872, GO:0005515, GO:0005524	TYRO3 protein tyrosine kinase
OBS_BC_219727	CCNG2	0.29	1.94984	0.0449702	NM_004354	Hs.13291	cell cycle checkpoint| cell cycle| mitosis| cell division	cytoplasm	-	GO:0000075, GO:0007049, GO:0007067, GO:0051301, GO:0005737	cyclin G2
OBS_BC_205212	ASCC3L1	0.258333	1.81273	0.0451665	NM_014014	Hs.246112	cis assembly of U2-type pre-catalytic spliceosome| mRNA processing| RNA splicing	nucleus| spliceosome| snRNP U5	nucleotide binding| nucleic acid binding| protein binding| ATP binding| ATP-dependent helicase activity| hydrolase activity| nucleoside-triphosphatase activity	GO:0000360, GO:0006397, GO:0008380, GO:0005634, GO:0005681, GO:0005682, GO:0008026, GO:0003676, GO:0005515, GO:0005524, GO:0016787, GO:0017111, GO:0000166	activating signal cointegrator 1 complex subunit 3-like 1
OBS_BC_215258	ALG12	0.295	1.97242	0.0453356	NM_024105	Hs.526711	protein folding| protein amino acid N-linked glycosylation	endoplasmic reticulum| endoplasmic reticulum membrane| membrane| integral to membrane	alpha-1,6-mannosyltransferase activity| transferase activity, transferring glycosyl groups	GO:0006457, GO:0006487, GO:0016020, GO:0016021, GO:0005783, GO:0005789, GO:0000009, GO:0016757	asparagine-linked glycosylation 12 homolog (S. cerevisiae, alpha-1,6-mannosyltransferase)
OBS_BC_223894	TCEAL3	0.321667	2.09733	0.0454118	NM_001006933, NM_032926	Hs.311776	transcription| regulation of transcription, DNA-dependent	nucleus	-	GO:0006350, GO:0006355, GO:0005634	transcription elongation factor A (SII)-like 3
OBS_BC_230747	ALDOA	0.31	2.04174	0.0454466	NM_000034, NM_184041, NM_184043	Hs.513490	fructose metabolic process| glycolysis| striated muscle contraction| metabolic process	-	fructose-bisphosphate aldolase activity| protein binding| lyase activity	GO:0006000, GO:0006096, GO:0006941, GO:0008152, GO:0016829, GO:0004332, GO:0005515	aldolase A, fructose-bisphosphate
OBS_BC_238465	SLC5A3	0.36	2.29087	0.0454542	NM_006933	Hs.302742	ion transport| sodium ion transport| peripheral nervous system development| myo-inositol transport| regulation of respiratory gaseous exchange	integral to plasma membrane| membrane	transporter activity| myo-inositol:sodium symporter activity| symporter activity| sodium ion binding	GO:0006811, GO:0006814, GO:0007422, GO:0015798, GO:0043576, GO:0005887, GO:0016020, GO:0031402, GO:0005215, GO:0005367, GO:0015293	solute carrier family 5 (inositol transporters), member 3
OBS_BC_237853	NRCAM	0.315	2.06538	0.0454748	NM_001037132, NM_005010	Hs.21422	neuron migration| axonal fasciculation| synaptogenesis| central nervous system development| cell-cell adhesion| regulation of axon extension| clustering of voltage-gated sodium channels| positive regulation of neuron differentiation	plasma membrane| integral to plasma membrane| external side of plasma membrane| neuron projection	protein binding| ankyrin binding	GO:0001764, GO:0007413, GO:0007416, GO:0007417, GO:0016337, GO:0030516, GO:0045162, GO:0045666, GO:0043005, GO:0009897, GO:0005886, GO:0005887, GO:0005515, GO:0030506	neuronal cell adhesion molecule
OBS_BC_237766	RNF17	0.38	2.39883	0.045515	NM_031277	Hs.97464	spermatid development	cytoplasm	nucleic acid binding| protein binding| zinc ion binding| protein homodimerization activity| metal ion binding	GO:0007286, GO:0005737, GO:0003676, GO:0005515, GO:0008270, GO:0042803, GO:0046872	ring finger protein 17
OBS_BC_256758	GABRR1	0.27	1.86209	0.0456641	NM_002042	Hs.437745	ion transport| gamma-aminobutyric acid signaling pathway| synaptic transmission	plasma membrane| integral to plasma membrane| cell junction| synapse| postsynaptic membrane	GABA-A receptor activity| ion channel activity| extracellular ligand-gated ion channel activity| chloride channel activity| neurotransmitter receptor activity| chloride ion binding	GO:0006811, GO:0007214, GO:0007268, GO:0030054, GO:0005886, GO:0005887, GO:0045202, GO:0045211, GO:0030594, GO:0031404, GO:0004890, GO:0005216, GO:0005230, GO:0005254	gamma-aminobutyric acid (GABA) receptor, rho 1
OBS_BC_223142	NUDT4	0.276667	1.89089	0.0457541	NM_019094, NM_199040, NR_002212	Hs.591008, Hs.591008, Hs.601274	intracellular signaling cascade| cyclic nucleotide metabolic process| calcium-mediated signaling| cyclic-nucleotide-mediated signaling| regulation of RNA export from nucleus| intracellular transport	intracellular| cytoplasm	magnesium ion binding| diphosphoinositol-polyphosphate diphosphatase activity| hydrolase activity| manganese ion binding	GO:0007242, GO:0009187, GO:0019722, GO:0019935, GO:0046831, GO:0046907, GO:0005622, GO:0005737, GO:0008486, GO:0030145, GO:0016787, GO:0000287	nudix (nucleoside diphosphate linked moiety X)-type motif 4| nudix (nucleoside diphosphate linked moiety X)-type motif 4 pseudogene 2| nudix (nucleoside diphosphate linked moiety X)-type motif 4 pseudogene 1
OBS_BC_223651	AKAP5	0.321667	2.09733	0.0459672	NM_004857	Hs.656683	protein targeting| signal transduction| synaptic transmission	plasma membrane	protein binding| calmodulin binding| protein kinase A binding	GO:0006605, GO:0007165, GO:0007268, GO:0005886, GO:0005515, GO:0005516, GO:0051018	A kinase (PRKA) anchor protein 5
OBS_BC_209566	PI3	0.305	2.01837	0.0460528	NM_002638	Hs.112341	copulation	extracellular region| proteinaceous extracellular matrix	serine-type endopeptidase inhibitor activity| protein binding	GO:0007620, GO:0005576, GO:0005578, GO:0004867, GO:0005515	peptidase inhibitor 3, skin-derived (SKALP)
OBS_BC_219858	PDCD11	0.581667	3.81651	0.0462181	NM_014976	Hs.239499	rRNA processing	intracellular| nucleus| cytosol	RNA binding| transcription factor binding	GO:0006364, GO:0005622, GO:0005634, GO:0005829, GO:0008134, GO:0003723	programmed cell death 11
OBS_BC_240636	CSNK2A1	0.343333	2.20462	0.0462241	NM_001895, NM_177559, NM_177560, NR_002207	Hs.709183, Hs.654675	protein amino acid phosphorylation| signal transduction| Wnt receptor signaling pathway	nucleus| plasma membrane	nucleotide binding| protein serine/threonine kinase activity| protein kinase CK2 activity| ATP binding| transferase activity| protein N-terminus binding	GO:0006468, GO:0007165, GO:0016055, GO:0005634, GO:0005886, GO:0016740, GO:0047485, GO:0000166, GO:0004674, GO:0004682, GO:0005524	casein kinase 2, alpha 1 polypeptide| casein kinase 2, alpha 1 polypeptide pseudogene
OBS_BC_225565	POLD1	0.296667	1.98001	0.0462695	NM_002691	Hs.279413	S phase of mitotic cell cycle| DNA synthesis during DNA repair| nucleobase, nucleoside, nucleotide and nucleic acid metabolic process| DNA replication| response to UV	nucleus	nucleotide binding| DNA binding| chromatin binding| DNA-directed DNA polymerase activity| exonuclease activity| protein binding| zinc ion binding| transferase activity| nucleotidyltransferase activity| hydrolase activity| metal ion binding	GO:0000731, GO:0000084, GO:0006139, GO:0006260, GO:0009411, GO:0005634, GO:0016740, GO:0016779, GO:0016787, GO:0046872, GO:0008270, GO:0000166, GO:0003677, GO:0003682, GO:0003887, GO:0004527, GO:0005515	polymerase (DNA directed), delta 1, catalytic subunit 125kDa
OBS_BC_216057	CDH11	0.26	1.8197	0.0464173	NM_001797	Hs.116471	ossification| homophilic cell adhesion	plasma membrane| integral to membrane	calcium ion binding| protein binding	GO:0001503, GO:0007156, GO:0016021, GO:0005886, GO:0005509, GO:0005515	cadherin 11, type 2, OB-cadherin (osteoblast)
OBS_BC_231188	ADH7	0.305	2.01837	0.0464242	NM_000673	Hs.389	ethanol oxidation	cytoplasm	alcohol dehydrogenase activity, zinc-dependent| retinol dehydrogenase activity| binding| zinc ion binding| oxidoreductase activity| metal ion binding	GO:0006069, GO:0005737, GO:0004024, GO:0004745, GO:0005488, GO:0008270, GO:0016491, GO:0046872	alcohol dehydrogenase 7 (class IV), mu or sigma polypeptide
OBS_BC_231386	NEDD4L	0.305	2.01837	0.0469203	NM_015277	Hs.185677	protein modification process| sodium ion transport| cellular sodium ion homeostasis| excretion| response to metal ion| protein ubiquitination| water homeostasis| regulation of protein catabolic process| positive regulation of endocytosis	intracellular| cytoplasm	ubiquitin-protein ligase activity| protein binding| ligase activity| sodium channel regulator activity	GO:0006464, GO:0006814, GO:0006883, GO:0007588, GO:0010038, GO:0016567, GO:0030104, GO:0042176, GO:0045807, GO:0005622, GO:0005737, GO:0004842, GO:0005515, GO:0016874, GO:0017080	neural precursor cell expressed, developmentally down-regulated 4-like
OBS_BC_239351	ITIH5	0.263333	1.83372	0.0472333	NM_030569, NM_032817	Hs.498586	hyaluronan metabolic process	-	serine-type endopeptidase inhibitor activity	GO:0030212, GO:0004867	inter-alpha (globulin) inhibitor H5
OBS_BC_223696	JMJD2C	0.268333	1.85495	0.0472521	NM_015061	Hs.709425	transcription| regulation of transcription, DNA-dependent| biological_process| chromatin modification	cellular_component| nucleus	molecular_function| nucleic acid binding| iron ion binding| protein binding| zinc ion binding| oxidoreductase activity| oxidoreductase activity, acting on single donors with incorporation of molecular oxygen, incorporation of two atoms of oxygen| metal ion binding	GO:0006350, GO:0006355, GO:0008150, GO:0016568, GO:0005575, GO:0005634, GO:0016702, GO:0046872, GO:0008270, GO:0016491, GO:0003674, GO:0003676, GO:0005506, GO:0005515	jumonji domain containing 2C
OBS_BC_236861	ZNF280C	0.36	2.29087	0.0473215	NM_017666	Hs.308418	transcription| regulation of transcription, DNA-dependent	intracellular| nucleus	nucleic acid binding| DNA binding| zinc ion binding| metal ion binding	GO:0006350, GO:0006355, GO:0005622, GO:0005634, GO:0003676, GO:0003677, GO:0008270, GO:0046872	zinc finger protein 280C
OBS_BC_202341	CDH17	0.243333	1.75119	0.0474154	NM_004063	Hs.591853	transport| cell adhesion| homophilic cell adhesion	membrane fraction| plasma membrane| integral to plasma membrane| basolateral plasma membrane	transporter activity| calcium ion binding| protein binding	GO:0006810, GO:0007155, GO:0007156, GO:0016323, GO:0005624, GO:0005886, GO:0005887, GO:0005215, GO:0005509, GO:0005515	cadherin 17, LI cadherin (liver-intestine)
OBS_BC_220758	CAMK2B	0.26	1.8197	0.0474423	NM_001220, NM_172078, NM_172079, NM_172080, NM_172081, NM_172082, NM_172083, NM_172084	Hs.351887	protein amino acid phosphorylation| signal transduction	-	nucleotide binding| calmodulin-dependent protein kinase activity| calmodulin binding| ATP binding| transferase activity	GO:0006468, GO:0007165, GO:0016740, GO:0000166, GO:0004683, GO:0005516, GO:0005524	calcium/calmodulin-dependent protein kinase (CaM kinase) II beta
OBS_BC_208227	TSC22D2	0.335	2.16272	0.0474695	NM_014779	Hs.665220, Hs.708131	regulation of transcription, DNA-dependent	-	transcription factor activity	GO:0006355, GO:0003700	TSC22 domain family, member 2
OBS_BC_235649	PRSS8	0.293333	1.96487	0.0474759	NM_002773	Hs.75799	proteolysis	extracellular region| extracellular space| plasma membrane| integral to membrane	serine-type endopeptidase activity	GO:0006508, GO:0016021, GO:0005576, GO:0005615, GO:0005886, GO:0004252	protease, serine, 8
OBS_BC_223860	PPP1R15B	0.256667	1.80579	0.0475758	NM_032833	Hs.304376	regulation of translation	-	-	GO:0006417	protein phosphatase 1, regulatory (inhibitor) subunit 15B
OBS_BC_208180	BNC2	0.355	2.26464	0.0476896	NM_017637	Hs.656581, Hs.693437	transcription| regulation of transcription, DNA-dependent	intracellular| nucleus	nucleic acid binding| zinc ion binding| metal ion binding	GO:0006350, GO:0006355, GO:0005622, GO:0005634, GO:0003676, GO:0008270, GO:0046872	basonuclin 2
OBS_BC_216575	FMN1	0.883333	7.64422	0.0477405	NM_001103184	Hs.657649, Hs.703339	cellular component organization and biogenesis| actin cytoskeleton organization and biogenesis	nucleus| cytoplasm| actin cytoskeleton| membrane| cell junction	actin binding	GO:0016043, GO:0030036, GO:0030054, GO:0005634, GO:0005737, GO:0015629, GO:0016020, GO:0003779	formin 1
OBS_BC_219841	KIF20A	0.253333	1.79198	0.0479884	NM_005733	Hs.73625	microtubule-based movement| protein transport| vesicle-mediated transport	Golgi apparatus| microtubule| microtubule associated complex	nucleotide binding| microtubule motor activity| transporter activity| ATP binding	GO:0007018, GO:0015031, GO:0016192, GO:0005794, GO:0005874, GO:0005875, GO:0000166, GO:0003777, GO:0005215, GO:0005524	kinesin family member 20A
OBS_BC_220292	GSTT1	0.313333	2.05747	0.0484699	NM_000853	Hs.268573, Hs.678440	response to stress	cytoplasm	glutathione transferase activity| transferase activity	GO:0006950, GO:0005737, GO:0004364, GO:0016740	glutathione S-transferase theta 1
OBS_BC_232715	NAE1	0.348333	2.23015	0.0484796	NM_001018159, NM_001018160, NM_003905	Hs.460978	DNA replication| ubiquitin cycle| cell cycle| signal transduction| metabolic process| S-M checkpoint| regulation of apoptosis| protein neddylation	insoluble fraction| cytoplasm| plasma membrane	catalytic activity| protein binding| NEDD8 activating enzyme activity| protein heterodimerization activity	GO:0006260, GO:0006512, GO:0007049, GO:0007165, GO:0008152, GO:0031574, GO:0042981, GO:0045116, GO:0005626, GO:0005737, GO:0005886, GO:0003824, GO:0005515, GO:0019781, GO:0046982	NEDD8 activating enzyme E1 subunit 1
OBS_BC_249278	NANP	0.258333	1.81273	0.0486267	NM_152667	Hs.666255	carbohydrate metabolic process| metabolic process| N-acetylneuraminate biosynthetic process	cellular_component	magnesium ion binding| phosphoglycolate phosphatase activity| hydrolase activity| N-acylneuraminate-9-phosphatase activity	GO:0005975, GO:0008152, GO:0046380, GO:0005575, GO:0000287, GO:0050124, GO:0008967, GO:0016787	N-acetylneuraminic acid phosphatase
OBS_BC_224914	TRIO	0.421667	2.64038	0.0486442	NM_007118	Hs.130031	protein amino acid phosphorylation| transmembrane receptor protein tyrosine phosphatase signaling pathway| regulation of Rho protein signal transduction	intracellular| cytoplasm	nucleotide binding| protein serine/threonine kinase activity| guanyl-nucleotide exchange factor activity| Rho guanyl-nucleotide exchange factor activity| ATP binding| transferase activity	GO:0006468, GO:0007185, GO:0035023, GO:0005622, GO:0005737, GO:0016740, GO:0000166, GO:0004674, GO:0005085, GO:0005089, GO:0005524	triple functional domain (PTPRF interacting)
OBS_BC_210589	BBS9	0.236667	1.72451	0.0486745	NM_001033604, NM_001033605, NM_014451, NM_198428	Hs.372360	visual perception| response to stimulus	cellular_component	molecular_function	GO:0007601, GO:0050896, GO:0005575, GO:0003674	Bardet-Biedl syndrome 9
OBS_BC_219497	CDC45L	0.31	2.04174	0.0486927	NM_003504	Hs.474217	DNA replication checkpoint| DNA replication| DNA replication initiation| cell cycle	nucleus| cytoplasm	protein binding	GO:0000076, GO:0006260, GO:0006270, GO:0007049, GO:0005634, GO:0005737, GO:0005515	CDC45 cell division cycle 45-like (S. cerevisiae)
OBS_BC_206125	PUM2	0.245	1.75792	0.0487768	NM_015317	Hs.467824	regulation of translation	cytoplasm	RNA binding| protein binding	GO:0006417, GO:0005737, GO:0003723, GO:0005515	pumilio homolog 2 (Drosophila)
OBS_BC_220750	TBPL1	0.373333	2.36229	0.048893	NM_004865	Hs.486507	regulation of transcription, DNA-dependent| transcription initiation from RNA polymerase II promoter	nucleus| transcription factor TFIID complex| cytoplasm	DNA binding| RNA polymerase II transcription factor activity| transcription coactivator activity| binding| protein binding	GO:0006355, GO:0006367, GO:0005634, GO:0005669, GO:0005737, GO:0003677, GO:0003702, GO:0003713, GO:0005488, GO:0005515	TBP-like 1
OBS_BC_207606	BCL2L12	0.586667	3.86071	0.0494571	NM_001040668, NM_138639	Hs.289052	apoptosis	-	-	GO:0006915	BCL2-like 12 (proline rich)
OBS_BC_262258	FBXO40	0.238333	1.73114	0.049587	NM_016298	Hs.272564	ubiquitin cycle| biological_process	cellular_component	molecular_function| zinc ion binding| metal ion binding	GO:0006512, GO:0008150, GO:0005575, GO:0003674, GO:0008270, GO:0046872	F-box protein 40
OBS_BC_231303	ZNF512B	0.29	1.94984	0.0499221	NM_020713	Hs.551552	transcription| regulation of transcription, DNA-dependent	intracellular| nucleus	DNA binding| zinc ion binding| metal ion binding	GO:0006350, GO:0006355, GO:0005622, GO:0005634, GO:0003677, GO:0008270, GO:0046872	zinc finger protein 512B
OBS_BC_252013	WFDC2	0.275	1.88365	0.0499543	-	Hs.2719	proteolysis| spermatogenesis	extracellular region| extracellular space	serine-type endopeptidase inhibitor activity	GO:0006508, GO:0007283, GO:0005576, GO:0005615, GO:0004867	WAP four-disulfide core domain 2
OBS_BC_217687	FPGT	0.313333	2.05747	0.0501305	NM_003838	Hs.632389	fucose metabolic process	cytoplasm	transferase activity| fucose-1-phosphate guanylyltransferase activity	GO:0006004, GO:0005737, GO:0016740, GO:0047341	fucose-1-phosphate guanylyltransferase
OBS_BC_238276	ZNF613	0.265	1.84077	0.0501422	NM_001031721, NM_024840	Hs.183390	transcription| regulation of transcription, DNA-dependent	intracellular| nucleus	DNA binding| zinc ion binding| metal ion binding	GO:0006350, GO:0006355, GO:0005622, GO:0005634, GO:0003677, GO:0008270, GO:0046872	zinc finger protein 613
OBS_BC_224437	RIMS4	0.315	2.06538	0.0501444	NM_182970	Hs.517065	neurotransmitter transport| exocytosis	cell junction| synapse	-	GO:0006836, GO:0006887, GO:0030054, GO:0045202	regulating synaptic membrane exocytosis 4
OBS_BC_202400	IGFBP6	0.238333	1.73114	0.0502032	NM_002178	Hs.274313	regulation of cell growth| signal transduction| negative regulation of cell proliferation	extracellular region| extracellular space	insulin-like growth factor binding	GO:0001558, GO:0007165, GO:0008285, GO:0005576, GO:0005615, GO:0005520	insulin-like growth factor binding protein 6
OBS_BC_223479	GPR153	0.241667	1.74448	0.0502183	NM_207370	Hs.531581	signal transduction| G-protein coupled receptor protein signaling pathway	plasma membrane| integral to membrane	rhodopsin-like receptor activity| receptor activity	GO:0007165, GO:0007186, GO:0016021, GO:0005886, GO:0001584, GO:0004872	G protein-coupled receptor 153
OBS_BC_222823	QKI	0.295	1.97242	0.0502603	NM_006775, NM_206853, NM_206854, NM_206855	Hs.510324, Hs.593520	mRNA processing| regulation of translation| transport| multicellular organismal development| RNA splicing| cell differentiation| mRNA transport	nucleus| cytoplasm	RNA binding| protein binding	GO:0006397, GO:0006417, GO:0006810, GO:0007275, GO:0008380, GO:0030154, GO:0051028, GO:0005634, GO:0005737, GO:0003723, GO:0005515	quaking homolog, KH domain RNA binding (mouse)
OBS_BC_238473	RARG	0.255	1.79887	0.0502729	NM_000966, NM_001042728	Hs.1497	transcription| regulation of transcription, DNA-dependent| multicellular organismal development	nucleus	transcription factor activity| steroid hormone receptor activity| retinoic acid receptor activity| protein binding| zinc ion binding| sequence-specific DNA binding| metal ion binding	GO:0006350, GO:0006355, GO:0007275, GO:0005634, GO:0008270, GO:0043565, GO:0046872, GO:0003700, GO:0003707, GO:0003708, GO:0005515	retinoic acid receptor, gamma
OBS_BC_224374	PRKAA2	0.245	1.75792	0.0503301	NM_006252	Hs.437039	protein amino acid phosphorylation| fatty acid biosynthetic process| cholesterol biosynthetic process| signal transduction	nucleus	nucleotide binding| magnesium ion binding| protein serine/threonine kinase activity| ATP binding| transferase activity	GO:0006468, GO:0006633, GO:0006695, GO:0007165, GO:0005634, GO:0016740, GO:0000166, GO:0000287, GO:0004674, GO:0005524	protein kinase, AMP-activated, alpha 2 catalytic subunit
OBS_BC_207912	GABRB3	0.29	1.94984	0.0504776	NM_000814, NM_021912	Hs.302352, Hs.657298	ion transport| signal transduction| synaptic transmission, GABAergic	plasma membrane| integral to plasma membrane| integral to membrane| cell junction| terminal button| synapse| postsynaptic membrane	GABA-A receptor activity| ion channel activity| extracellular ligand-gated ion channel activity| chloride channel activity| protein binding| neurotransmitter receptor activity| chloride ion binding	GO:0006811, GO:0007165, GO:0051932, GO:0005886, GO:0005887, GO:0043195, GO:0045202, GO:0045211, GO:0016021, GO:0030054, GO:0030594, GO:0031404, GO:0004890, GO:0005216, GO:0005230, GO:0005254, GO:0005515	gamma-aminobutyric acid (GABA) A receptor, beta 3
OBS_BC_232719	SLC1A1	0.366667	2.32631	0.0505594	NM_004170	Hs.444915	transport| dicarboxylic acid transport| synaptic transmission| L-glutamate transport	membrane fraction| integral to plasma membrane| membrane	L-glutamate transmembrane transporter activity| symporter activity| sodium:dicarboxylate symporter activity	GO:0006810, GO:0006835, GO:0007268, GO:0015813, GO:0016020, GO:0005624, GO:0005887, GO:0017153, GO:0015293, GO:0005313	solute carrier family 1 (neuronal/epithelial high affinity glutamate transporter, system Xag), member 1
OBS_BC_211340	NEGR1	0.243333	1.75119	0.0507562	NM_173808	Hs.146542	cell adhesion	plasma membrane| anchored to membrane	protein binding	GO:0007155, GO:0031225, GO:0005886, GO:0005515	neuronal growth regulator 1
OBS_BC_238191	MS4A4A	0.33	2.13796	0.0508628	NM_024021, NM_148975	Hs.325960	signal transduction	membrane| integral to membrane	receptor activity	GO:0007165, GO:0016020, GO:0016021, GO:0004872	membrane-spanning 4-domains, subfamily A, member 4
OBS_BC_233462	MTERFD3	0.321667	2.09733	0.0509038	NM_001033050, NM_025198	Hs.5009	transcription| transcription termination| regulation of transcription, DNA-dependent	mitochondrion	-	GO:0006350, GO:0006353, GO:0006355, GO:0005739	MTERF domain containing 3
